# Supplementary material for: Genome-wide association study and gene network analyses reveal potential candidate genes for high night temperature tolerance in rice
Source: Sci Rep. 2021 Mar 24;11:6747. doi: 10.1038/s41598-021-85921-z (PMC7991035; doi:10.1038/s41598-021-85921-z)
Supplement: Supplementary file 2 — Supplementary Table S2. [file 41598_2021_85921_MOESM2_ESM.xlsx]

## Sheet: Histogram_HID
11.05	0	11.05	0	11.05	0	11.05	0	11.05	0	11.05	0
11.05	0.00739633	11.05	0.00739633	11.05	0.00739633	11.05	0.0154651	11.05	0.0154651	11.05	0.0154651
11.1142	0.00739633	19.6467	0.00739633	19.6467	0.00739633	11.1142	0.0154651	19.6467	0.0154651	19.6467	0.0154651
11.1142	0	19.6467	0	19.6467	0.0208442	11.1142	0	19.6467	0	19.6467	0.0349645
11.1783	0	19.6467	0.0134479	28.2433	0.0208442	11.1783	0	19.6467	0.0194994	28.2433	0.0349645
11.1783	0.00739633	28.2433	0.0134479	28.2433	0.044378	11.1783	0.0154651	28.2433	0.0194994	28.2433	0.0531191
11.2425	0.00739633	28.2433	0	36.84	0.044378	11.2425	0.0154651	28.2433	0	36.84	0.0531191
11.2425	0	28.2433	0.0235338	36.84	0.0645498	11.2425	0	28.2433	0.0181546	36.84	0.069929
11.3066	0	36.84	0.0235338	45.4367	0.0645498	11.3066	0	36.84	0.0181546	45.4367	0.069929
11.3066	0.00739633	36.84	0	45.4367	0.0820321	11.3066	0.0154651	36.84	0	45.4367	0.0847216
11.3708	0.00739633	36.84	0.0201718	54.0333	0.0820321	11.3708	0.0154651	36.84	0.0168098	54.0333	0.0847216
11.3708	0	45.4367	0.0201718	54.0333	0.092118	11.3708	0	45.4367	0.0168098	54.0333	0.0988419
11.4349	0	45.4367	0	62.63	0.092118	11.4349	0	45.4367	0	62.63	0.0988419
11.4349	0.00739633	45.4367	0.0174822	62.63	0.103549	11.4349	0.0154651	45.4367	0.0147927	62.63	0.106911
11.4991	0.00739633	54.0333	0.0174822	71.2267	0.103549	11.4991	0.0154651	54.0333	0.0147927	71.2267	0.106911
11.4991	0	54.0333	0	71.2267	0.108928	11.4991	0	54.0333	0	71.2267	0.1096
11.5632	0	54.0333	0.0100859	79.8233	0.108928	11.5632	0	54.0333	0.0141203	79.8233	0.1096
11.5632	0.00739633	62.63	0.0100859	79.8233	0.110945	11.5632	0.0154651	62.63	0.0141203	79.8233	0.11229
11.6274	0.00739633	62.63	0	88.42	0.110945	11.6274	0.0154651	62.63	0	88.42	0.11229
11.6274	0	62.63	0.0114307	88.42	0.11229	11.6274	0	62.63	0.00806873	88.42	0.114307
11.6915	0	71.2267	0.0114307	97.0167	0.11229	11.6915	0	71.2267	0.00806873	97.0167	0.114307
11.6915	0.00739633	71.2267	0	97.0167	0.114979	11.6915	0.0154651	71.2267	0	97.0167	0.114307
11.7557	0.00739633	71.2267	0.00537915	105.613	0.114979	11.7557	0.0154651	71.2267	0.00268958	105.613	0.114307
11.7557	0	79.8233	0.00537915	105.613	0.114979	11.7557	0	79.8233	0.00268958	105.613	0.114979
11.8199	0	79.8233	0	114.21	0.114979	11.8199	0	79.8233	0	114.21	0.114979
11.8199	0.00739633	79.8233	0.00201718	114.21	0.116324	11.8199	0.0154651	79.8233	0.00268958	114.21	0.115652
11.884	0.00739633	88.42	0.00201718	122.807	0.116324	11.884	0.0154651	88.42	0.00268958	122.807	0.115652
11.884	0	88.42	0	122.807	0.116324	11.884	0	88.42	0	122.807	0.115652
11.9482	0	88.42	0.00134479	131.403	0.116324	11.9482	0	88.42	0.00201718	131.403	0.115652
11.9482	0.00739633	97.0167	0.00134479	131.403	0.116324	11.9482	0.0154651	97.0167	0.00201718	131.403	0.116324
12.0123	0.00739633	97.0167	0	140	0.116324	12.0123	0.0154651	97.0167	0	140	0.116324
12.0123	0	97.0167	0.00268958	140	0.116324	12.0123	0	97.0167	0	140	0.116324
12.0765	0	105.613	0.00268958			12.0765	0	105.613	0
12.0765	0.00739633	105.613	0			12.0765	0.0154651	105.613	0
12.1406	0.00739633	105.613	0			12.1406	0.0154651	105.613	0.000672394
12.1406	0	114.21	0			12.1406	0	114.21	0.000672394
12.2048	0	114.21	0			12.2048	0	114.21	0
12.2048	0.00739633	114.21	0.00134479			12.2048	0.0154651	114.21	0.000672394
12.2689	0.00739633	122.807	0.00134479			12.2689	0.0154651	122.807	0.000672394
12.2689	0	122.807	0			12.2689	0	122.807	0
12.3331	0	122.807	0			12.3331	0	122.807	0
12.3331	0.00739633	131.403	0			12.3331	0.0154651	131.403	0
12.3972	0.00739633	131.403	0			12.3972	0.0154651	131.403	0
12.3972	0	131.403	0			12.3972	0	131.403	0.000672394
12.4614	0	140	0			12.4614	0	140	0.000672394
12.4614	0.00739633	140	0			12.4614	0.0154651	140	0
12.5255	0.00739633					12.5255	0.0154651
12.5255	0					12.5255	0
12.5897	0					12.5897	0
12.5897	0.00739633					12.5897	0.0154651
12.6539	0.00739633					12.6539	0.0154651
12.6539	0					12.6539	0
12.718	0					12.718	0
12.718	0.00739633					12.718	0.0154651
12.7822	0.00739633					12.7822	0.0154651
12.7822	0					12.7822	0
12.8463	0					12.8463	0
12.8463	0.00739633					12.8463	0.0154651
12.9105	0.00739633					12.9105	0.0154651
12.9105	0					12.9105	0
12.9746	0					12.9746	0
12.9746	0.00739633					12.9746	0.0154651
13.0388	0.00739633					13.0388	0.0154651
13.0388	0					13.0388	0
13.1029	0					13.1029	0
13.1029	0.00739633					13.1029	0.0154651
13.1671	0.00739633					13.1671	0.0154651
13.1671	0					13.1671	0
13.2312	0					13.2312	0
13.2312	0.00739633					13.2312	0.0154651
13.2954	0.00739633					13.2954	0.0154651
13.2954	0					13.2954	0
13.3596	0					13.3596	0
13.3596	0.00739633					13.3596	0.0154651
13.4237	0.00739633					13.4237	0.0154651
13.4237	0					13.4237	0
13.4879	0					13.4879	0
13.4879	0.00739633					13.4879	0.0154651
13.552	0.00739633					13.552	0.0154651
13.552	0					13.552	0
13.6162	0					13.6162	0
13.6162	0.00739633					13.6162	0.0154651
13.6803	0.00739633					13.6803	0.0154651
13.6803	0					13.6803	0
13.7445	0					13.7445	0
13.7445	0.00739633					13.7445	0.0154651
13.8086	0.00739633					13.8086	0.0154651
13.8086	0					13.8086	0
13.8728	0					13.8728	0
13.8728	0.00739633					13.8728	0.0154651
13.9369	0.00739633					13.9369	0.0154651
13.9369	0					13.9369	0
14.0011	0					14.0011	0
14.0011	0.00739633					14.0011	0.0154651
14.0652	0.00739633					14.0652	0.0154651
14.0652	0					14.0652	0
14.1294	0					14.1294	0
14.1294	0.00739633					14.1294	0.0154651
14.1936	0.00739633					14.1936	0.0154651
14.1936	0					14.1936	0
14.2577	0					14.2577	0
14.2577	0.00739633					14.2577	0.0154651
14.3219	0.00739633					14.3219	0.0154651
14.3219	0					14.3219	0
14.386	0					14.386	0
14.386	0.00739633					14.386	0.0154651
14.4502	0.00739633					14.4502	0.0154651
14.4502	0					14.4502	0
14.5143	0					14.5143	0
14.5143	0.00739633					14.5143	0.0154651
14.5785	0.00739633					14.5785	0.0154651
14.5785	0					14.5785	0
14.6426	0					14.6426	0
14.6426	0.00739633					14.6426	0.0154651
14.7068	0.00739633					14.7068	0.0154651
14.7068	0					14.7068	0
14.7709	0					14.7709	0
14.7709	0.00739633					14.7709	0.0154651
14.8351	0.00739633					14.8351	0.0154651
14.8351	0					14.8351	0
14.8993	0					14.8993	0
14.8993	0.00739633					14.8993	0.0154651
14.9634	0.00739633					14.9634	0.0154651
14.9634	0					14.9634	0
15.0276	0					15.0276	0
15.0276	0.00739633					15.0276	0.0154651
15.0917	0.00739633					15.0917	0.0154651
15.0917	0					15.0917	0
15.1559	0					15.1559	0
15.1559	0.00739633					15.1559	0.0154651
15.22	0.00739633					15.22	0.0154651
15.22	0					15.22	0
15.2842	0					15.2842	0
15.2842	0.00739633					15.2842	0.0154651
15.3483	0.00739633					15.3483	0.0154651
15.3483	0					15.3483	0
15.4125	0					15.4125	0
15.4125	0.00739633					15.4125	0.0154651
15.4766	0.00739633					15.4766	0.0154651
15.4766	0					15.4766	0
15.5408	0					15.5408	0
15.5408	0.00739633					15.5408	0.0154651
15.605	0.00739633					15.605	0.0154651
15.605	0					15.605	0
15.6691	0					15.6691	0
15.6691	0.00739633					15.6691	0.0154651
15.7333	0.00739633					15.7333	0.0154651
15.7333	0					15.7333	0
15.7974	0					15.7974	0
15.7974	0.00739633					15.7974	0.0154651
15.8616	0.00739633					15.8616	0.0154651
15.8616	0					15.8616	0
15.9257	0					15.9257	0
15.9257	0.00739633					15.9257	0.0154651
15.9899	0.00739633					15.9899	0.0154651
15.9899	0					15.9899	0
16.054	0					16.054	0
16.054	0.00739633					16.054	0.0154651
16.1182	0.00739633					16.1182	0.0154651
16.1182	0					16.1182	0
16.1823	0					16.1823	0
16.1823	0.00739633					16.1823	0.0154651
16.2465	0.00739633					16.2465	0.0154651
16.2465	0					16.2465	0
16.3106	0					16.3106	0
16.3106	0.00739633					16.3106	0.0154651
16.3748	0.00739633					16.3748	0.0154651
16.3748	0					16.3748	0
16.439	0					16.439	0
16.439	0.00739633					16.439	0.0154651
16.5031	0.00739633					16.5031	0.0154651
16.5031	0					16.5031	0
16.5673	0					16.5673	0
16.5673	0.00739633					16.5673	0.0154651
16.6314	0.00739633					16.6314	0.0154651
16.6314	0					16.6314	0
16.6956	0					16.6956	0
16.6956	0.00739633					16.6956	0.0154651
16.7597	0.00739633					16.7597	0.0154651
16.7597	0					16.7597	0
16.8239	0					16.8239	0
16.8239	0.00739633					16.8239	0.0154651
16.888	0.00739633					16.888	0.0154651
16.888	0					16.888	0
16.9522	0					16.9522	0
16.9522	0.00739633					16.9522	0.0154651
17.0163	0.00739633					17.0163	0.0154651
17.0163	0					17.0163	0
17.0805	0					17.0805	0
17.0805	0.00739633					17.0805	0.0154651
17.1447	0.00739633					17.1447	0.0154651
17.1447	0					17.1447	0
17.2088	0					17.2088	0
17.2088	0.00739633					17.2088	0.0154651
17.273	0.00739633					17.273	0.0154651
17.273	0					17.273	0
17.3371	0					17.3371	0
17.3371	0.00739633					17.3371	0.0154651
17.4013	0.00739633					17.4013	0.0154651
17.4013	0					17.4013	0
17.4654	0					17.4654	0
17.4654	0.00739633					17.4654	0.0154651
17.5296	0.00739633					17.5296	0.0154651
17.5296	0					17.5296	0
17.5937	0					17.5937	0
17.5937	0.00739633					17.5937	0.0154651
17.6579	0.00739633					17.6579	0.0154651
17.6579	0					17.6579	0
17.722	0					17.722	0
17.722	0.00739633					17.722	0.0154651
17.7862	0.00739633					17.7862	0.0154651
17.7862	0					17.7862	0
17.8503	0					17.8503	0
17.8503	0.00739633					17.8503	0.0154651
17.9145	0.00739633					17.9145	0.0154651
17.9145	0					17.9145	0
17.9787	0					17.9787	0
17.9787	0.00739633					17.9787	0.0154651
18.0428	0.00739633					18.0428	0.0154651
18.0428	0					18.0428	0
18.107	0					18.107	0
18.107	0.00739633					18.107	0.0154651
18.1711	0.00739633					18.1711	0.0154651
18.1711	0					18.1711	0
18.2353	0					18.2353	0
18.2353	0.00739633					18.2353	0.0154651
18.2994	0.00739633					18.2994	0.0154651
18.2994	0					18.2994	0
18.3636	0					18.3636	0
18.3636	0.00739633					18.3636	0.0154651
18.4277	0.00739633					18.4277	0.0154651
18.4277	0					18.4277	0
18.4919	0					18.4919	0
18.4919	0.00739633					18.4919	0.0154651
18.556	0.00739633					18.556	0.0154651
18.556	0					18.556	0
18.6202	0					18.6202	0
18.6202	0.00739633					18.6202	0.0154651
18.6844	0.00739633					18.6844	0.0154651
18.6844	0					18.6844	0
18.7485	0					18.7485	0
18.7485	0.00739633					18.7485	0.0154651
18.8127	0.00739633					18.8127	0.0154651
18.8127	0					18.8127	0
18.8768	0					18.8768	0
18.8768	0.00739633					18.8768	0.0154651
18.941	0.00739633					18.941	0.0154651
18.941	0					18.941	0
19.0051	0					19.0051	0
19.0051	0.00739633					19.0051	0.0154651
19.0693	0.00739633					19.0693	0.0154651
19.0693	0					19.0693	0
19.1334	0					19.1334	0
19.1334	0.00739633					19.1334	0.0154651
19.1976	0.00739633					19.1976	0.0154651
19.1976	0					19.1976	0
19.2617	0					19.2617	0
19.2617	0.00739633					19.2617	0.0154651
19.3259	0.00739633					19.3259	0.0154651
19.3259	0					19.3259	0
19.39	0					19.39	0
19.39	0.00739633					19.39	0.0154651
19.4542	0.00739633					19.4542	0.0154651
19.4542	0					19.4542	0
19.5184	0					19.5184	0
19.5184	0.00739633					19.5184	0.0154651
19.5825	0.00739633					19.5825	0.0154651
19.5825	0					19.5825	0
19.6467	0					19.6467	0
19.6467	0.0134479					19.6467	0.0194994
19.7108	0.0134479					19.7108	0.0194994
19.7108	0					19.7108	0
19.775	0					19.775	0
19.775	0.0134479					19.775	0.0194994
19.8391	0.0134479					19.8391	0.0194994
19.8391	0					19.8391	0
19.9033	0					19.9033	0
19.9033	0.0134479					19.9033	0.0194994
19.9674	0.0134479					19.9674	0.0194994
19.9674	0					19.9674	0
20.0316	0					20.0316	0
20.0316	0.0134479					20.0316	0.0194994
20.0957	0.0134479					20.0957	0.0194994
20.0957	0					20.0957	0
20.1599	0					20.1599	0
20.1599	0.0134479					20.1599	0.0194994
20.2241	0.0134479					20.2241	0.0194994
20.2241	0					20.2241	0
20.2882	0					20.2882	0
20.2882	0.0134479					20.2882	0.0194994
20.3524	0.0134479					20.3524	0.0194994
20.3524	0					20.3524	0
20.4165	0					20.4165	0
20.4165	0.0134479					20.4165	0.0194994
20.4807	0.0134479					20.4807	0.0194994
20.4807	0					20.4807	0
20.5448	0					20.5448	0
20.5448	0.0134479					20.5448	0.0194994
20.609	0.0134479					20.609	0.0194994
20.609	0					20.609	0
20.6731	0					20.6731	0
20.6731	0.0134479					20.6731	0.0194994
20.7373	0.0134479					20.7373	0.0194994
20.7373	0					20.7373	0
20.8014	0					20.8014	0
20.8014	0.0134479					20.8014	0.0194994
20.8656	0.0134479					20.8656	0.0194994
20.8656	0					20.8656	0
20.9298	0					20.9298	0
20.9298	0.0134479					20.9298	0.0194994
20.9939	0.0134479					20.9939	0.0194994
20.9939	0					20.9939	0
21.0581	0					21.0581	0
21.0581	0.0134479					21.0581	0.0194994
21.1222	0.0134479					21.1222	0.0194994
21.1222	0					21.1222	0
21.1864	0					21.1864	0
21.1864	0.0134479					21.1864	0.0194994
21.2505	0.0134479					21.2505	0.0194994
21.2505	0					21.2505	0
21.3147	0					21.3147	0
21.3147	0.0134479					21.3147	0.0194994
21.3788	0.0134479					21.3788	0.0194994
21.3788	0					21.3788	0
21.443	0					21.443	0
21.443	0.0134479					21.443	0.0194994
21.5071	0.0134479					21.5071	0.0194994
21.5071	0					21.5071	0
21.5713	0					21.5713	0
21.5713	0.0134479					21.5713	0.0194994
21.6354	0.0134479					21.6354	0.0194994
21.6354	0					21.6354	0
21.6996	0					21.6996	0
21.6996	0.0134479					21.6996	0.0194994
21.7638	0.0134479					21.7638	0.0194994
21.7638	0					21.7638	0
21.8279	0					21.8279	0
21.8279	0.0134479					21.8279	0.0194994
21.8921	0.0134479					21.8921	0.0194994
21.8921	0					21.8921	0
21.9562	0					21.9562	0
21.9562	0.0134479					21.9562	0.0194994
22.0204	0.0134479					22.0204	0.0194994
22.0204	0					22.0204	0
22.0845	0					22.0845	0
22.0845	0.0134479					22.0845	0.0194994
22.1487	0.0134479					22.1487	0.0194994
22.1487	0					22.1487	0
22.2128	0					22.2128	0
22.2128	0.0134479					22.2128	0.0194994
22.277	0.0134479					22.277	0.0194994
22.277	0					22.277	0
22.3411	0					22.3411	0
22.3411	0.0134479					22.3411	0.0194994
22.4053	0.0134479					22.4053	0.0194994
22.4053	0					22.4053	0
22.4695	0					22.4695	0
22.4695	0.0134479					22.4695	0.0194994
22.5336	0.0134479					22.5336	0.0194994
22.5336	0					22.5336	0
22.5978	0					22.5978	0
22.5978	0.0134479					22.5978	0.0194994
22.6619	0.0134479					22.6619	0.0194994
22.6619	0					22.6619	0
22.7261	0					22.7261	0
22.7261	0.0134479					22.7261	0.0194994
22.7902	0.0134479					22.7902	0.0194994
22.7902	0					22.7902	0
22.8544	0					22.8544	0
22.8544	0.0134479					22.8544	0.0194994
22.9185	0.0134479					22.9185	0.0194994
22.9185	0					22.9185	0
22.9827	0					22.9827	0
22.9827	0.0134479					22.9827	0.0194994
23.0468	0.0134479					23.0468	0.0194994
23.0468	0					23.0468	0
23.111	0					23.111	0
23.111	0.0134479					23.111	0.0194994
23.1751	0.0134479					23.1751	0.0194994
23.1751	0					23.1751	0
23.2393	0					23.2393	0
23.2393	0.0134479					23.2393	0.0194994
23.3035	0.0134479					23.3035	0.0194994
23.3035	0					23.3035	0
23.3676	0					23.3676	0
23.3676	0.0134479					23.3676	0.0194994
23.4318	0.0134479					23.4318	0.0194994
23.4318	0					23.4318	0
23.4959	0					23.4959	0
23.4959	0.0134479					23.4959	0.0194994
23.5601	0.0134479					23.5601	0.0194994
23.5601	0					23.5601	0
23.6242	0					23.6242	0
23.6242	0.0134479					23.6242	0.0194994
23.6884	0.0134479					23.6884	0.0194994
23.6884	0					23.6884	0
23.7525	0					23.7525	0
23.7525	0.0134479					23.7525	0.0194994
23.8167	0.0134479					23.8167	0.0194994
23.8167	0					23.8167	0
23.8808	0					23.8808	0
23.8808	0.0134479					23.8808	0.0194994
23.945	0.0134479					23.945	0.0194994
23.945	0					23.945	0
24.0092	0					24.0092	0
24.0092	0.0134479					24.0092	0.0194994
24.0733	0.0134479					24.0733	0.0194994
24.0733	0					24.0733	0
24.1375	0					24.1375	0
24.1375	0.0134479					24.1375	0.0194994
24.2016	0.0134479					24.2016	0.0194994
24.2016	0					24.2016	0
24.2658	0					24.2658	0
24.2658	0.0134479					24.2658	0.0194994
24.3299	0.0134479					24.3299	0.0194994
24.3299	0					24.3299	0
24.3941	0					24.3941	0
24.3941	0.0134479					24.3941	0.0194994
24.4582	0.0134479					24.4582	0.0194994
24.4582	0					24.4582	0
24.5224	0					24.5224	0
24.5224	0.0134479					24.5224	0.0194994
24.5865	0.0134479					24.5865	0.0194994
24.5865	0					24.5865	0
24.6507	0					24.6507	0
24.6507	0.0134479					24.6507	0.0194994
24.7149	0.0134479					24.7149	0.0194994
24.7149	0					24.7149	0
24.779	0					24.779	0
24.779	0.0134479					24.779	0.0194994
24.8432	0.0134479					24.8432	0.0194994
24.8432	0					24.8432	0
24.9073	0					24.9073	0
24.9073	0.0134479					24.9073	0.0194994
24.9715	0.0134479					24.9715	0.0194994
24.9715	0					24.9715	0
25.0356	0					25.0356	0
25.0356	0.0134479					25.0356	0.0194994
25.0998	0.0134479					25.0998	0.0194994
25.0998	0					25.0998	0
25.1639	0					25.1639	0
25.1639	0.0134479					25.1639	0.0194994
25.2281	0.0134479					25.2281	0.0194994
25.2281	0					25.2281	0
25.2922	0					25.2922	0
25.2922	0.0134479					25.2922	0.0194994
25.3564	0.0134479					25.3564	0.0194994
25.3564	0					25.3564	0
25.4205	0					25.4205	0
25.4205	0.0134479					25.4205	0.0194994
25.4847	0.0134479					25.4847	0.0194994
25.4847	0					25.4847	0
25.5489	0					25.5489	0
25.5489	0.0134479					25.5489	0.0194994
25.613	0.0134479					25.613	0.0194994
25.613	0					25.613	0
25.6772	0					25.6772	0
25.6772	0.0134479					25.6772	0.0194994
25.7413	0.0134479					25.7413	0.0194994
25.7413	0					25.7413	0
25.8055	0					25.8055	0
25.8055	0.0134479					25.8055	0.0194994
25.8696	0.0134479					25.8696	0.0194994
25.8696	0					25.8696	0
25.9338	0					25.9338	0
25.9338	0.0134479					25.9338	0.0194994
25.9979	0.0134479					25.9979	0.0194994
25.9979	0					25.9979	0
26.0621	0					26.0621	0
26.0621	0.0134479					26.0621	0.0194994
26.1262	0.0134479					26.1262	0.0194994
26.1262	0					26.1262	0
26.1904	0					26.1904	0
26.1904	0.0134479					26.1904	0.0194994
26.2546	0.0134479					26.2546	0.0194994
26.2546	0					26.2546	0
26.3187	0					26.3187	0
26.3187	0.0134479					26.3187	0.0194994
26.3829	0.0134479					26.3829	0.0194994
26.3829	0					26.3829	0
26.447	0					26.447	0
26.447	0.0134479					26.447	0.0194994
26.5112	0.0134479					26.5112	0.0194994
26.5112	0					26.5112	0
26.5753	0					26.5753	0
26.5753	0.0134479					26.5753	0.0194994
26.6395	0.0134479					26.6395	0.0194994
26.6395	0					26.6395	0
26.7036	0					26.7036	0
26.7036	0.0134479					26.7036	0.0194994
26.7678	0.0134479					26.7678	0.0194994
26.7678	0					26.7678	0
26.8319	0					26.8319	0
26.8319	0.0134479					26.8319	0.0194994
26.8961	0.0134479					26.8961	0.0194994
26.8961	0					26.8961	0
26.9602	0					26.9602	0
26.9602	0.0134479					26.9602	0.0194994
27.0244	0.0134479					27.0244	0.0194994
27.0244	0					27.0244	0
27.0886	0					27.0886	0
27.0886	0.0134479					27.0886	0.0194994
27.1527	0.0134479					27.1527	0.0194994
27.1527	0					27.1527	0
27.2169	0					27.2169	0
27.2169	0.0134479					27.2169	0.0194994
27.281	0.0134479					27.281	0.0194994
27.281	0					27.281	0
27.3452	0					27.3452	0
27.3452	0.0134479					27.3452	0.0194994
27.4093	0.0134479					27.4093	0.0194994
27.4093	0					27.4093	0
27.4735	0					27.4735	0
27.4735	0.0134479					27.4735	0.0194994
27.5376	0.0134479					27.5376	0.0194994
27.5376	0					27.5376	0
27.6018	0					27.6018	0
27.6018	0.0134479					27.6018	0.0194994
27.6659	0.0134479					27.6659	0.0194994
27.6659	0					27.6659	0
27.7301	0					27.7301	0
27.7301	0.0134479					27.7301	0.0194994
27.7943	0.0134479					27.7943	0.0194994
27.7943	0					27.7943	0
27.8584	0					27.8584	0
27.8584	0.0134479					27.8584	0.0194994
27.9226	0.0134479					27.9226	0.0194994
27.9226	0					27.9226	0
27.9867	0					27.9867	0
27.9867	0.0134479					27.9867	0.0194994
28.0509	0.0134479					28.0509	0.0194994
28.0509	0					28.0509	0
28.115	0					28.115	0
28.115	0.0134479					28.115	0.0194994
28.1792	0.0134479					28.1792	0.0194994
28.1792	0					28.1792	0
28.2433	0					28.2433	0
28.2433	0.0235338					28.2433	0.0181546
28.3075	0.0235338					28.3075	0.0181546
28.3075	0					28.3075	0
28.3716	0					28.3716	0
28.3716	0.0235338					28.3716	0.0181546
28.4358	0.0235338					28.4358	0.0181546
28.4358	0					28.4358	0
28.5	0					28.5	0
28.5	0.0235338					28.5	0.0181546
28.5641	0.0235338					28.5641	0.0181546
28.5641	0					28.5641	0
28.6283	0					28.6283	0
28.6283	0.0235338					28.6283	0.0181546
28.6924	0.0235338					28.6924	0.0181546
28.6924	0					28.6924	0
28.7566	0					28.7566	0
28.7566	0.0235338					28.7566	0.0181546
28.8207	0.0235338					28.8207	0.0181546
28.8207	0					28.8207	0
28.8849	0					28.8849	0
28.8849	0.0235338					28.8849	0.0181546
28.949	0.0235338					28.949	0.0181546
28.949	0					28.949	0
29.0132	0					29.0132	0
29.0132	0.0235338					29.0132	0.0181546
29.0773	0.0235338					29.0773	0.0181546
29.0773	0					29.0773	0
29.1415	0					29.1415	0
29.1415	0.0235338					29.1415	0.0181546
29.2056	0.0235338					29.2056	0.0181546
29.2056	0					29.2056	0
29.2698	0					29.2698	0
29.2698	0.0235338					29.2698	0.0181546
29.334	0.0235338					29.334	0.0181546
29.334	0					29.334	0
29.3981	0					29.3981	0
29.3981	0.0235338					29.3981	0.0181546
29.4623	0.0235338					29.4623	0.0181546
29.4623	0					29.4623	0
29.5264	0					29.5264	0
29.5264	0.0235338					29.5264	0.0181546
29.5906	0.0235338					29.5906	0.0181546
29.5906	0					29.5906	0
29.6547	0					29.6547	0
29.6547	0.0235338					29.6547	0.0181546
29.7189	0.0235338					29.7189	0.0181546
29.7189	0					29.7189	0
29.783	0					29.783	0
29.783	0.0235338					29.783	0.0181546
29.8472	0.0235338					29.8472	0.0181546
29.8472	0					29.8472	0
29.9113	0					29.9113	0
29.9113	0.0235338					29.9113	0.0181546
29.9755	0.0235338					29.9755	0.0181546
29.9755	0					29.9755	0
30.0397	0					30.0397	0
30.0397	0.0235338					30.0397	0.0181546
30.1038	0.0235338					30.1038	0.0181546
30.1038	0					30.1038	0
30.168	0					30.168	0
30.168	0.0235338					30.168	0.0181546
30.2321	0.0235338					30.2321	0.0181546
30.2321	0					30.2321	0
30.2963	0					30.2963	0
30.2963	0.0235338					30.2963	0.0181546
30.3604	0.0235338					30.3604	0.0181546
30.3604	0					30.3604	0
30.4246	0					30.4246	0
30.4246	0.0235338					30.4246	0.0181546
30.4887	0.0235338					30.4887	0.0181546
30.4887	0					30.4887	0
30.5529	0					30.5529	0
30.5529	0.0235338					30.5529	0.0181546
30.617	0.0235338					30.617	0.0181546
30.617	0					30.617	0
30.6812	0					30.6812	0
30.6812	0.0235338					30.6812	0.0181546
30.7453	0.0235338					30.7453	0.0181546
30.7453	0					30.7453	0
30.8095	0					30.8095	0
30.8095	0.0235338					30.8095	0.0181546
30.8737	0.0235338					30.8737	0.0181546
30.8737	0					30.8737	0
30.9378	0					30.9378	0
30.9378	0.0235338					30.9378	0.0181546
31.002	0.0235338					31.002	0.0181546
31.002	0					31.002	0
31.0661	0					31.0661	0
31.0661	0.0235338					31.0661	0.0181546
31.1303	0.0235338					31.1303	0.0181546
31.1303	0					31.1303	0
31.1944	0					31.1944	0
31.1944	0.0235338					31.1944	0.0181546
31.2586	0.0235338					31.2586	0.0181546
31.2586	0					31.2586	0
31.3227	0					31.3227	0
31.3227	0.0235338					31.3227	0.0181546
31.3869	0.0235338					31.3869	0.0181546
31.3869	0					31.3869	0
31.451	0					31.451	0
31.451	0.0235338					31.451	0.0181546
31.5152	0.0235338					31.5152	0.0181546
31.5152	0					31.5152	0
31.5794	0					31.5794	0
31.5794	0.0235338					31.5794	0.0181546
31.6435	0.0235338					31.6435	0.0181546
31.6435	0					31.6435	0
31.7077	0					31.7077	0
31.7077	0.0235338					31.7077	0.0181546
31.7718	0.0235338					31.7718	0.0181546
31.7718	0					31.7718	0
31.836	0					31.836	0
31.836	0.0235338					31.836	0.0181546
31.9001	0.0235338					31.9001	0.0181546
31.9001	0					31.9001	0
31.9643	0					31.9643	0
31.9643	0.0235338					31.9643	0.0181546
32.0284	0.0235338					32.0284	0.0181546
32.0284	0					32.0284	0
32.0926	0					32.0926	0
32.0926	0.0235338					32.0926	0.0181546
32.1567	0.0235338					32.1567	0.0181546
32.1567	0					32.1567	0
32.2209	0					32.2209	0
32.2209	0.0235338					32.2209	0.0181546
32.285	0.0235338					32.285	0.0181546
32.285	0					32.285	0
32.3492	0					32.3492	0
32.3492	0.0235338					32.3492	0.0181546
32.4134	0.0235338					32.4134	0.0181546
32.4134	0					32.4134	0
32.4775	0					32.4775	0
32.4775	0.0235338					32.4775	0.0181546
32.5417	0.0235338					32.5417	0.0181546
32.5417	0					32.5417	0
32.6058	0					32.6058	0
32.6058	0.0235338					32.6058	0.0181546
32.67	0.0235338					32.67	0.0181546
32.67	0					32.67	0
32.7341	0					32.7341	0
32.7341	0.0235338					32.7341	0.0181546
32.7983	0.0235338					32.7983	0.0181546
32.7983	0					32.7983	0
32.8624	0					32.8624	0
32.8624	0.0235338					32.8624	0.0181546
32.9266	0.0235338					32.9266	0.0181546
32.9266	0					32.9266	0
32.9907	0					32.9907	0
32.9907	0.0235338					32.9907	0.0181546
33.0549	0.0235338					33.0549	0.0181546
33.0549	0					33.0549	0
33.1191	0					33.1191	0
33.1191	0.0235338					33.1191	0.0181546
33.1832	0.0235338					33.1832	0.0181546
33.1832	0					33.1832	0
33.2474	0					33.2474	0
33.2474	0.0235338					33.2474	0.0181546
33.3115	0.0235338					33.3115	0.0181546
33.3115	0					33.3115	0
33.3757	0					33.3757	0
33.3757	0.0235338					33.3757	0.0181546
33.4398	0.0235338					33.4398	0.0181546
33.4398	0					33.4398	0
33.504	0					33.504	0
33.504	0.0235338					33.504	0.0181546
33.5681	0.0235338					33.5681	0.0181546
33.5681	0					33.5681	0
33.6323	0					33.6323	0
33.6323	0.0235338					33.6323	0.0181546
33.6964	0.0235338					33.6964	0.0181546
33.6964	0					33.6964	0
33.7606	0					33.7606	0
33.7606	0.0235338					33.7606	0.0181546
33.8248	0.0235338					33.8248	0.0181546
33.8248	0					33.8248	0
33.8889	0					33.8889	0
33.8889	0.0235338					33.8889	0.0181546
33.9531	0.0235338					33.9531	0.0181546
33.9531	0					33.9531	0
34.0172	0					34.0172	0
34.0172	0.0235338					34.0172	0.0181546
34.0814	0.0235338					34.0814	0.0181546
34.0814	0					34.0814	0
34.1455	0					34.1455	0
34.1455	0.0235338					34.1455	0.0181546
34.2097	0.0235338					34.2097	0.0181546
34.2097	0					34.2097	0
34.2738	0					34.2738	0
34.2738	0.0235338					34.2738	0.0181546
34.338	0.0235338					34.338	0.0181546
34.338	0					34.338	0
34.4021	0					34.4021	0
34.4021	0.0235338					34.4021	0.0181546
34.4663	0.0235338					34.4663	0.0181546
34.4663	0					34.4663	0
34.5304	0					34.5304	0
34.5304	0.0235338					34.5304	0.0181546
34.5946	0.0235338					34.5946	0.0181546
34.5946	0					34.5946	0
34.6588	0					34.6588	0
34.6588	0.0235338					34.6588	0.0181546
34.7229	0.0235338					34.7229	0.0181546
34.7229	0					34.7229	0
34.7871	0					34.7871	0
34.7871	0.0235338					34.7871	0.0181546
34.8512	0.0235338					34.8512	0.0181546
34.8512	0					34.8512	0
34.9154	0					34.9154	0
34.9154	0.0235338					34.9154	0.0181546
34.9795	0.0235338					34.9795	0.0181546
34.9795	0					34.9795	0
35.0437	0					35.0437	0
35.0437	0.0235338					35.0437	0.0181546
35.1078	0.0235338					35.1078	0.0181546
35.1078	0					35.1078	0
35.172	0					35.172	0
35.172	0.0235338					35.172	0.0181546
35.2361	0.0235338					35.2361	0.0181546
35.2361	0					35.2361	0
35.3003	0					35.3003	0
35.3003	0.0235338					35.3003	0.0181546
35.3645	0.0235338					35.3645	0.0181546
35.3645	0					35.3645	0
35.4286	0					35.4286	0
35.4286	0.0235338					35.4286	0.0181546
35.4928	0.0235338					35.4928	0.0181546
35.4928	0					35.4928	0
35.5569	0					35.5569	0
35.5569	0.0235338					35.5569	0.0181546
35.6211	0.0235338					35.6211	0.0181546
35.6211	0					35.6211	0
35.6852	0					35.6852	0
35.6852	0.0235338					35.6852	0.0181546
35.7494	0.0235338					35.7494	0.0181546
35.7494	0					35.7494	0
35.8135	0					35.8135	0
35.8135	0.0235338					35.8135	0.0181546
35.8777	0.0235338					35.8777	0.0181546
35.8777	0					35.8777	0
35.9418	0					35.9418	0
35.9418	0.0235338					35.9418	0.0181546
36.006	0.0235338					36.006	0.0181546
36.006	0					36.006	0
36.0701	0					36.0701	0
36.0701	0.0235338					36.0701	0.0181546
36.1343	0.0235338					36.1343	0.0181546
36.1343	0					36.1343	0
36.1985	0					36.1985	0
36.1985	0.0235338					36.1985	0.0181546
36.2626	0.0235338					36.2626	0.0181546
36.2626	0					36.2626	0
36.3268	0					36.3268	0
36.3268	0.0235338					36.3268	0.0181546
36.3909	0.0235338					36.3909	0.0181546
36.3909	0					36.3909	0
36.4551	0					36.4551	0
36.4551	0.0235338					36.4551	0.0181546
36.5192	0.0235338					36.5192	0.0181546
36.5192	0					36.5192	0
36.5834	0					36.5834	0
36.5834	0.0235338					36.5834	0.0181546
36.6475	0.0235338					36.6475	0.0181546
36.6475	0					36.6475	0
36.7117	0					36.7117	0
36.7117	0.0235338					36.7117	0.0181546
36.7758	0.0235338					36.7758	0.0181546
36.7758	0					36.7758	0
36.84	0					36.84	0
36.84	0.0201718					36.84	0.0168098
36.9042	0.0201718					36.9042	0.0168098
36.9042	0					36.9042	0
36.9683	0					36.9683	0
36.9683	0.0201718					36.9683	0.0168098
37.0325	0.0201718					37.0325	0.0168098
37.0325	0					37.0325	0
37.0966	0					37.0966	0
37.0966	0.0201718					37.0966	0.0168098
37.1608	0.0201718					37.1608	0.0168098
37.1608	0					37.1608	0
37.2249	0					37.2249	0
37.2249	0.0201718					37.2249	0.0168098
37.2891	0.0201718					37.2891	0.0168098
37.2891	0					37.2891	0
37.3532	0					37.3532	0
37.3532	0.0201718					37.3532	0.0168098
37.4174	0.0201718					37.4174	0.0168098
37.4174	0					37.4174	0
37.4815	0					37.4815	0
37.4815	0.0201718					37.4815	0.0168098
37.5457	0.0201718					37.5457	0.0168098
37.5457	0					37.5457	0
37.6099	0					37.6099	0
37.6099	0.0201718					37.6099	0.0168098
37.674	0.0201718					37.674	0.0168098
37.674	0					37.674	0
37.7382	0					37.7382	0
37.7382	0.0201718					37.7382	0.0168098
37.8023	0.0201718					37.8023	0.0168098
37.8023	0					37.8023	0
37.8665	0					37.8665	0
37.8665	0.0201718					37.8665	0.0168098
37.9306	0.0201718					37.9306	0.0168098
37.9306	0					37.9306	0
37.9948	0					37.9948	0
37.9948	0.0201718					37.9948	0.0168098
38.0589	0.0201718					38.0589	0.0168098
38.0589	0					38.0589	0
38.1231	0					38.1231	0
38.1231	0.0201718					38.1231	0.0168098
38.1872	0.0201718					38.1872	0.0168098
38.1872	0					38.1872	0
38.2514	0					38.2514	0
38.2514	0.0201718					38.2514	0.0168098
38.3155	0.0201718					38.3155	0.0168098
38.3155	0					38.3155	0
38.3797	0					38.3797	0
38.3797	0.0201718					38.3797	0.0168098
38.4439	0.0201718					38.4439	0.0168098
38.4439	0					38.4439	0
38.508	0					38.508	0
38.508	0.0201718					38.508	0.0168098
38.5722	0.0201718					38.5722	0.0168098
38.5722	0					38.5722	0
38.6363	0					38.6363	0
38.6363	0.0201718					38.6363	0.0168098
38.7005	0.0201718					38.7005	0.0168098
38.7005	0					38.7005	0
38.7646	0					38.7646	0
38.7646	0.0201718					38.7646	0.0168098
38.8288	0.0201718					38.8288	0.0168098
38.8288	0					38.8288	0
38.8929	0					38.8929	0
38.8929	0.0201718					38.8929	0.0168098
38.9571	0.0201718					38.9571	0.0168098
38.9571	0					38.9571	0
39.0212	0					39.0212	0
39.0212	0.0201718					39.0212	0.0168098
39.0854	0.0201718					39.0854	0.0168098
39.0854	0					39.0854	0
39.1496	0					39.1496	0
39.1496	0.0201718					39.1496	0.0168098
39.2137	0.0201718					39.2137	0.0168098
39.2137	0					39.2137	0
39.2779	0					39.2779	0
39.2779	0.0201718					39.2779	0.0168098
39.342	0.0201718					39.342	0.0168098
39.342	0					39.342	0
39.4062	0					39.4062	0
39.4062	0.0201718					39.4062	0.0168098
39.4703	0.0201718					39.4703	0.0168098
39.4703	0					39.4703	0
39.5345	0					39.5345	0
39.5345	0.0201718					39.5345	0.0168098
39.5986	0.0201718					39.5986	0.0168098
39.5986	0					39.5986	0
39.6628	0					39.6628	0
39.6628	0.0201718					39.6628	0.0168098
39.7269	0.0201718					39.7269	0.0168098
39.7269	0					39.7269	0
39.7911	0					39.7911	0
39.7911	0.0201718					39.7911	0.0168098
39.8552	0.0201718					39.8552	0.0168098
39.8552	0					39.8552	0
39.9194	0					39.9194	0
39.9194	0.0201718					39.9194	0.0168098
39.9836	0.0201718					39.9836	0.0168098
39.9836	0					39.9836	0
40.0477	0					40.0477	0
40.0477	0.0201718					40.0477	0.0168098
40.1119	0.0201718					40.1119	0.0168098
40.1119	0					40.1119	0
40.176	0					40.176	0
40.176	0.0201718					40.176	0.0168098
40.2402	0.0201718					40.2402	0.0168098
40.2402	0					40.2402	0
40.3043	0					40.3043	0
40.3043	0.0201718					40.3043	0.0168098
40.3685	0.0201718					40.3685	0.0168098
40.3685	0					40.3685	0
40.4326	0					40.4326	0
40.4326	0.0201718					40.4326	0.0168098
40.4968	0.0201718					40.4968	0.0168098
40.4968	0					40.4968	0
40.5609	0					40.5609	0
40.5609	0.0201718					40.5609	0.0168098
40.6251	0.0201718					40.6251	0.0168098
40.6251	0					40.6251	0
40.6893	0					40.6893	0
40.6893	0.0201718					40.6893	0.0168098
40.7534	0.0201718					40.7534	0.0168098
40.7534	0					40.7534	0
40.8176	0					40.8176	0
40.8176	0.0201718					40.8176	0.0168098
40.8817	0.0201718					40.8817	0.0168098
40.8817	0					40.8817	0
40.9459	0					40.9459	0
40.9459	0.0201718					40.9459	0.0168098
41.01	0.0201718					41.01	0.0168098
41.01	0					41.01	0
41.0742	0					41.0742	0
41.0742	0.0201718					41.0742	0.0168098
41.1383	0.0201718					41.1383	0.0168098
41.1383	0					41.1383	0
41.2025	0					41.2025	0
41.2025	0.0201718					41.2025	0.0168098
41.2666	0.0201718					41.2666	0.0168098
41.2666	0					41.2666	0
41.3308	0					41.3308	0
41.3308	0.0201718					41.3308	0.0168098
41.395	0.0201718					41.395	0.0168098
41.395	0					41.395	0
41.4591	0					41.4591	0
41.4591	0.0201718					41.4591	0.0168098
41.5233	0.0201718					41.5233	0.0168098
41.5233	0					41.5233	0
41.5874	0					41.5874	0
41.5874	0.0201718					41.5874	0.0168098
41.6516	0.0201718					41.6516	0.0168098
41.6516	0					41.6516	0
41.7157	0					41.7157	0
41.7157	0.0201718					41.7157	0.0168098
41.7799	0.0201718					41.7799	0.0168098
41.7799	0					41.7799	0
41.844	0					41.844	0
41.844	0.0201718					41.844	0.0168098
41.9082	0.0201718					41.9082	0.0168098
41.9082	0					41.9082	0
41.9723	0					41.9723	0
41.9723	0.0201718					41.9723	0.0168098
42.0365	0.0201718					42.0365	0.0168098
42.0365	0					42.0365	0
42.1006	0					42.1006	0
42.1006	0.0201718					42.1006	0.0168098
42.1648	0.0201718					42.1648	0.0168098
42.1648	0					42.1648	0
42.229	0					42.229	0
42.229	0.0201718					42.229	0.0168098
42.2931	0.0201718					42.2931	0.0168098
42.2931	0					42.2931	0
42.3573	0					42.3573	0
42.3573	0.0201718					42.3573	0.0168098
42.4214	0.0201718					42.4214	0.0168098
42.4214	0					42.4214	0
42.4856	0					42.4856	0
42.4856	0.0201718					42.4856	0.0168098
42.5497	0.0201718					42.5497	0.0168098
42.5497	0					42.5497	0
42.6139	0					42.6139	0
42.6139	0.0201718					42.6139	0.0168098
42.678	0.0201718					42.678	0.0168098
42.678	0					42.678	0
42.7422	0					42.7422	0
42.7422	0.0201718					42.7422	0.0168098
42.8063	0.0201718					42.8063	0.0168098
42.8063	0					42.8063	0
42.8705	0					42.8705	0
42.8705	0.0201718					42.8705	0.0168098
42.9347	0.0201718					42.9347	0.0168098
42.9347	0					42.9347	0
42.9988	0					42.9988	0
42.9988	0.0201718					42.9988	0.0168098
43.063	0.0201718					43.063	0.0168098
43.063	0					43.063	0
43.1271	0					43.1271	0
43.1271	0.0201718					43.1271	0.0168098
43.1913	0.0201718					43.1913	0.0168098
43.1913	0					43.1913	0
43.2554	0					43.2554	0
43.2554	0.0201718					43.2554	0.0168098
43.3196	0.0201718					43.3196	0.0168098
43.3196	0					43.3196	0
43.3837	0					43.3837	0
43.3837	0.0201718					43.3837	0.0168098
43.4479	0.0201718					43.4479	0.0168098
43.4479	0					43.4479	0
43.512	0					43.512	0
43.512	0.0201718					43.512	0.0168098
43.5762	0.0201718					43.5762	0.0168098
43.5762	0					43.5762	0
43.6403	0					43.6403	0
43.6403	0.0201718					43.6403	0.0168098
43.7045	0.0201718					43.7045	0.0168098
43.7045	0					43.7045	0
43.7687	0					43.7687	0
43.7687	0.0201718					43.7687	0.0168098
43.8328	0.0201718					43.8328	0.0168098
43.8328	0					43.8328	0
43.897	0					43.897	0
43.897	0.0201718					43.897	0.0168098
43.9611	0.0201718					43.9611	0.0168098
43.9611	0					43.9611	0
44.0253	0					44.0253	0
44.0253	0.0201718					44.0253	0.0168098
44.0894	0.0201718					44.0894	0.0168098
44.0894	0					44.0894	0
44.1536	0					44.1536	0
44.1536	0.0201718					44.1536	0.0168098
44.2177	0.0201718					44.2177	0.0168098
44.2177	0					44.2177	0
44.2819	0					44.2819	0
44.2819	0.0201718					44.2819	0.0168098
44.346	0.0201718					44.346	0.0168098
44.346	0					44.346	0
44.4102	0					44.4102	0
44.4102	0.0201718					44.4102	0.0168098
44.4744	0.0201718					44.4744	0.0168098
44.4744	0					44.4744	0
44.5385	0					44.5385	0
44.5385	0.0201718					44.5385	0.0168098
44.6027	0.0201718					44.6027	0.0168098
44.6027	0					44.6027	0
44.6668	0					44.6668	0
44.6668	0.0201718					44.6668	0.0168098
44.731	0.0201718					44.731	0.0168098
44.731	0					44.731	0
44.7951	0					44.7951	0
44.7951	0.0201718					44.7951	0.0168098
44.8593	0.0201718					44.8593	0.0168098
44.8593	0					44.8593	0
44.9234	0					44.9234	0
44.9234	0.0201718					44.9234	0.0168098
44.9876	0.0201718					44.9876	0.0168098
44.9876	0					44.9876	0
45.0517	0					45.0517	0
45.0517	0.0201718					45.0517	0.0168098
45.1159	0.0201718					45.1159	0.0168098
45.1159	0					45.1159	0
45.18	0					45.18	0
45.18	0.0201718					45.18	0.0168098
45.2442	0.0201718					45.2442	0.0168098
45.2442	0					45.2442	0
45.3084	0					45.3084	0
45.3084	0.0201718					45.3084	0.0168098
45.3725	0.0201718					45.3725	0.0168098
45.3725	0					45.3725	0
45.4367	0					45.4367	0
45.4367	0.0174822					45.4367	0.0147927
45.5008	0.0174822					45.5008	0.0147927
45.5008	0					45.5008	0
45.565	0					45.565	0
45.565	0.0174822					45.565	0.0147927
45.6291	0.0174822					45.6291	0.0147927
45.6291	0					45.6291	0
45.6933	0					45.6933	0
45.6933	0.0174822					45.6933	0.0147927
45.7574	0.0174822					45.7574	0.0147927
45.7574	0					45.7574	0
45.8216	0					45.8216	0
45.8216	0.0174822					45.8216	0.0147927
45.8857	0.0174822					45.8857	0.0147927
45.8857	0					45.8857	0
45.9499	0					45.9499	0
45.9499	0.0174822					45.9499	0.0147927
46.0141	0.0174822					46.0141	0.0147927
46.0141	0					46.0141	0
46.0782	0					46.0782	0
46.0782	0.0174822					46.0782	0.0147927
46.1424	0.0174822					46.1424	0.0147927
46.1424	0					46.1424	0
46.2065	0					46.2065	0
46.2065	0.0174822					46.2065	0.0147927
46.2707	0.0174822					46.2707	0.0147927
46.2707	0					46.2707	0
46.3348	0					46.3348	0
46.3348	0.0174822					46.3348	0.0147927
46.399	0.0174822					46.399	0.0147927
46.399	0					46.399	0
46.4631	0					46.4631	0
46.4631	0.0174822					46.4631	0.0147927
46.5273	0.0174822					46.5273	0.0147927
46.5273	0					46.5273	0
46.5914	0					46.5914	0
46.5914	0.0174822					46.5914	0.0147927
46.6556	0.0174822					46.6556	0.0147927
46.6556	0					46.6556	0
46.7198	0					46.7198	0
46.7198	0.0174822					46.7198	0.0147927
46.7839	0.0174822					46.7839	0.0147927
46.7839	0					46.7839	0
46.8481	0					46.8481	0
46.8481	0.0174822					46.8481	0.0147927
46.9122	0.0174822					46.9122	0.0147927
46.9122	0					46.9122	0
46.9764	0					46.9764	0
46.9764	0.0174822					46.9764	0.0147927
47.0405	0.0174822					47.0405	0.0147927
47.0405	0					47.0405	0
47.1047	0					47.1047	0
47.1047	0.0174822					47.1047	0.0147927
47.1688	0.0174822					47.1688	0.0147927
47.1688	0					47.1688	0
47.233	0					47.233	0
47.233	0.0174822					47.233	0.0147927
47.2971	0.0174822					47.2971	0.0147927
47.2971	0					47.2971	0
47.3613	0					47.3613	0
47.3613	0.0174822					47.3613	0.0147927
47.4254	0.0174822					47.4254	0.0147927
47.4254	0					47.4254	0
47.4896	0					47.4896	0
47.4896	0.0174822					47.4896	0.0147927
47.5538	0.0174822					47.5538	0.0147927
47.5538	0					47.5538	0
47.6179	0					47.6179	0
47.6179	0.0174822					47.6179	0.0147927
47.6821	0.0174822					47.6821	0.0147927
47.6821	0					47.6821	0
47.7462	0					47.7462	0
47.7462	0.0174822					47.7462	0.0147927
47.8104	0.0174822					47.8104	0.0147927
47.8104	0					47.8104	0
47.8745	0					47.8745	0
47.8745	0.0174822					47.8745	0.0147927
47.9387	0.0174822					47.9387	0.0147927
47.9387	0					47.9387	0
48.0028	0					48.0028	0
48.0028	0.0174822					48.0028	0.0147927
48.067	0.0174822					48.067	0.0147927
48.067	0					48.067	0
48.1311	0					48.1311	0
48.1311	0.0174822					48.1311	0.0147927
48.1953	0.0174822					48.1953	0.0147927
48.1953	0					48.1953	0
48.2595	0					48.2595	0
48.2595	0.0174822					48.2595	0.0147927
48.3236	0.0174822					48.3236	0.0147927
48.3236	0					48.3236	0
48.3878	0					48.3878	0
48.3878	0.0174822					48.3878	0.0147927
48.4519	0.0174822					48.4519	0.0147927
48.4519	0					48.4519	0
48.5161	0					48.5161	0
48.5161	0.0174822					48.5161	0.0147927
48.5802	0.0174822					48.5802	0.0147927
48.5802	0					48.5802	0
48.6444	0					48.6444	0
48.6444	0.0174822					48.6444	0.0147927
48.7085	0.0174822					48.7085	0.0147927
48.7085	0					48.7085	0
48.7727	0					48.7727	0
48.7727	0.0174822					48.7727	0.0147927
48.8368	0.0174822					48.8368	0.0147927
48.8368	0					48.8368	0
48.901	0					48.901	0
48.901	0.0174822					48.901	0.0147927
48.9651	0.0174822					48.9651	0.0147927
48.9651	0					48.9651	0
49.0293	0					49.0293	0
49.0293	0.0174822					49.0293	0.0147927
49.0935	0.0174822					49.0935	0.0147927
49.0935	0					49.0935	0
49.1576	0					49.1576	0
49.1576	0.0174822					49.1576	0.0147927
49.2218	0.0174822					49.2218	0.0147927
49.2218	0					49.2218	0
49.2859	0					49.2859	0
49.2859	0.0174822					49.2859	0.0147927
49.3501	0.0174822					49.3501	0.0147927
49.3501	0					49.3501	0
49.4142	0					49.4142	0
49.4142	0.0174822					49.4142	0.0147927
49.4784	0.0174822					49.4784	0.0147927
49.4784	0					49.4784	0
49.5425	0					49.5425	0
49.5425	0.0174822					49.5425	0.0147927
49.6067	0.0174822					49.6067	0.0147927
49.6067	0					49.6067	0
49.6708	0					49.6708	0
49.6708	0.0174822					49.6708	0.0147927
49.735	0.0174822					49.735	0.0147927
49.735	0					49.735	0
49.7992	0					49.7992	0
49.7992	0.0174822					49.7992	0.0147927
49.8633	0.0174822					49.8633	0.0147927
49.8633	0					49.8633	0
49.9275	0					49.9275	0
49.9275	0.0174822					49.9275	0.0147927
49.9916	0.0174822					49.9916	0.0147927
49.9916	0					49.9916	0
50.0558	0					50.0558	0
50.0558	0.0174822					50.0558	0.0147927
50.1199	0.0174822					50.1199	0.0147927
50.1199	0					50.1199	0
50.1841	0					50.1841	0
50.1841	0.0174822					50.1841	0.0147927
50.2482	0.0174822					50.2482	0.0147927
50.2482	0					50.2482	0
50.3124	0					50.3124	0
50.3124	0.0174822					50.3124	0.0147927
50.3765	0.0174822					50.3765	0.0147927
50.3765	0					50.3765	0
50.4407	0					50.4407	0
50.4407	0.0174822					50.4407	0.0147927
50.5049	0.0174822					50.5049	0.0147927
50.5049	0					50.5049	0
50.569	0					50.569	0
50.569	0.0174822					50.569	0.0147927
50.6332	0.0174822					50.6332	0.0147927
50.6332	0					50.6332	0
50.6973	0					50.6973	0
50.6973	0.0174822					50.6973	0.0147927
50.7615	0.0174822					50.7615	0.0147927
50.7615	0					50.7615	0
50.8256	0					50.8256	0
50.8256	0.0174822					50.8256	0.0147927
50.8898	0.0174822					50.8898	0.0147927
50.8898	0					50.8898	0
50.9539	0					50.9539	0
50.9539	0.0174822					50.9539	0.0147927
51.0181	0.0174822					51.0181	0.0147927
51.0181	0					51.0181	0
51.0822	0					51.0822	0
51.0822	0.0174822					51.0822	0.0147927
51.1464	0.0174822					51.1464	0.0147927
51.1464	0					51.1464	0
51.2105	0					51.2105	0
51.2105	0.0174822					51.2105	0.0147927
51.2747	0.0174822					51.2747	0.0147927
51.2747	0					51.2747	0
51.3389	0					51.3389	0
51.3389	0.0174822					51.3389	0.0147927
51.403	0.0174822					51.403	0.0147927
51.403	0					51.403	0
51.4672	0					51.4672	0
51.4672	0.0174822					51.4672	0.0147927
51.5313	0.0174822					51.5313	0.0147927
51.5313	0					51.5313	0
51.5955	0					51.5955	0
51.5955	0.0174822					51.5955	0.0147927
51.6596	0.0174822					51.6596	0.0147927
51.6596	0					51.6596	0
51.7238	0					51.7238	0
51.7238	0.0174822					51.7238	0.0147927
51.7879	0.0174822					51.7879	0.0147927
51.7879	0					51.7879	0
51.8521	0					51.8521	0
51.8521	0.0174822					51.8521	0.0147927
51.9162	0.0174822					51.9162	0.0147927
51.9162	0					51.9162	0
51.9804	0					51.9804	0
51.9804	0.0174822					51.9804	0.0147927
52.0446	0.0174822					52.0446	0.0147927
52.0446	0					52.0446	0
52.1087	0					52.1087	0
52.1087	0.0174822					52.1087	0.0147927
52.1729	0.0174822					52.1729	0.0147927
52.1729	0					52.1729	0
52.237	0					52.237	0
52.237	0.0174822					52.237	0.0147927
52.3012	0.0174822					52.3012	0.0147927
52.3012	0					52.3012	0
52.3653	0					52.3653	0
52.3653	0.0174822					52.3653	0.0147927
52.4295	0.0174822					52.4295	0.0147927
52.4295	0					52.4295	0
52.4936	0					52.4936	0
52.4936	0.0174822					52.4936	0.0147927
52.5578	0.0174822					52.5578	0.0147927
52.5578	0					52.5578	0
52.6219	0					52.6219	0
52.6219	0.0174822					52.6219	0.0147927
52.6861	0.0174822					52.6861	0.0147927
52.6861	0					52.6861	0
52.7502	0					52.7502	0
52.7502	0.0174822					52.7502	0.0147927
52.8144	0.0174822					52.8144	0.0147927
52.8144	0					52.8144	0
52.8786	0					52.8786	0
52.8786	0.0174822					52.8786	0.0147927
52.9427	0.0174822					52.9427	0.0147927
52.9427	0					52.9427	0
53.0069	0					53.0069	0
53.0069	0.0174822					53.0069	0.0147927
53.071	0.0174822					53.071	0.0147927
53.071	0					53.071	0
53.1352	0					53.1352	0
53.1352	0.0174822					53.1352	0.0147927
53.1993	0.0174822					53.1993	0.0147927
53.1993	0					53.1993	0
53.2635	0					53.2635	0
53.2635	0.0174822					53.2635	0.0147927
53.3276	0.0174822					53.3276	0.0147927
53.3276	0					53.3276	0
53.3918	0					53.3918	0
53.3918	0.0174822					53.3918	0.0147927
53.4559	0.0174822					53.4559	0.0147927
53.4559	0					53.4559	0
53.5201	0					53.5201	0
53.5201	0.0174822					53.5201	0.0147927
53.5843	0.0174822					53.5843	0.0147927
53.5843	0					53.5843	0
53.6484	0					53.6484	0
53.6484	0.0174822					53.6484	0.0147927
53.7126	0.0174822					53.7126	0.0147927
53.7126	0					53.7126	0
53.7767	0					53.7767	0
53.7767	0.0174822					53.7767	0.0147927
53.8409	0.0174822					53.8409	0.0147927
53.8409	0					53.8409	0
53.905	0					53.905	0
53.905	0.0174822					53.905	0.0147927
53.9692	0.0174822					53.9692	0.0147927
53.9692	0					53.9692	0
54.0333	0					54.0333	0
54.0333	0.0100859					54.0333	0.0141203
54.0975	0.0100859					54.0975	0.0141203
54.0975	0					54.0975	0
54.1616	0					54.1616	0
54.1616	0.0100859					54.1616	0.0141203
54.2258	0.0100859					54.2258	0.0141203
54.2258	0					54.2258	0
54.29	0					54.29	0
54.29	0.0100859					54.29	0.0141203
54.3541	0.0100859					54.3541	0.0141203
54.3541	0					54.3541	0
54.4183	0					54.4183	0
54.4183	0.0100859					54.4183	0.0141203
54.4824	0.0100859					54.4824	0.0141203
54.4824	0					54.4824	0
54.5466	0					54.5466	0
54.5466	0.0100859					54.5466	0.0141203
54.6107	0.0100859					54.6107	0.0141203
54.6107	0					54.6107	0
54.6749	0					54.6749	0
54.6749	0.0100859					54.6749	0.0141203
54.739	0.0100859					54.739	0.0141203
54.739	0					54.739	0
54.8032	0					54.8032	0
54.8032	0.0100859					54.8032	0.0141203
54.8673	0.0100859					54.8673	0.0141203
54.8673	0					54.8673	0
54.9315	0					54.9315	0
54.9315	0.0100859					54.9315	0.0141203
54.9956	0.0100859					54.9956	0.0141203
54.9956	0					54.9956	0
55.0598	0					55.0598	0
55.0598	0.0100859					55.0598	0.0141203
55.124	0.0100859					55.124	0.0141203
55.124	0					55.124	0
55.1881	0					55.1881	0
55.1881	0.0100859					55.1881	0.0141203
55.2523	0.0100859					55.2523	0.0141203
55.2523	0					55.2523	0
55.3164	0					55.3164	0
55.3164	0.0100859					55.3164	0.0141203
55.3806	0.0100859					55.3806	0.0141203
55.3806	0					55.3806	0
55.4447	0					55.4447	0
55.4447	0.0100859					55.4447	0.0141203
55.5089	0.0100859					55.5089	0.0141203
55.5089	0					55.5089	0
55.573	0					55.573	0
55.573	0.0100859					55.573	0.0141203
55.6372	0.0100859					55.6372	0.0141203
55.6372	0					55.6372	0
55.7013	0					55.7013	0
55.7013	0.0100859					55.7013	0.0141203
55.7655	0.0100859					55.7655	0.0141203
55.7655	0					55.7655	0
55.8297	0					55.8297	0
55.8297	0.0100859					55.8297	0.0141203
55.8938	0.0100859					55.8938	0.0141203
55.8938	0					55.8938	0
55.958	0					55.958	0
55.958	0.0100859					55.958	0.0141203
56.0221	0.0100859					56.0221	0.0141203
56.0221	0					56.0221	0
56.0863	0					56.0863	0
56.0863	0.0100859					56.0863	0.0141203
56.1504	0.0100859					56.1504	0.0141203
56.1504	0					56.1504	0
56.2146	0					56.2146	0
56.2146	0.0100859					56.2146	0.0141203
56.2787	0.0100859					56.2787	0.0141203
56.2787	0					56.2787	0
56.3429	0					56.3429	0
56.3429	0.0100859					56.3429	0.0141203
56.407	0.0100859					56.407	0.0141203
56.407	0					56.407	0
56.4712	0					56.4712	0
56.4712	0.0100859					56.4712	0.0141203
56.5353	0.0100859					56.5353	0.0141203
56.5353	0					56.5353	0
56.5995	0					56.5995	0
56.5995	0.0100859					56.5995	0.0141203
56.6637	0.0100859					56.6637	0.0141203
56.6637	0					56.6637	0
56.7278	0					56.7278	0
56.7278	0.0100859					56.7278	0.0141203
56.792	0.0100859					56.792	0.0141203
56.792	0					56.792	0
56.8561	0					56.8561	0
56.8561	0.0100859					56.8561	0.0141203
56.9203	0.0100859					56.9203	0.0141203
56.9203	0					56.9203	0
56.9844	0					56.9844	0
56.9844	0.0100859					56.9844	0.0141203
57.0486	0.0100859					57.0486	0.0141203
57.0486	0					57.0486	0
57.1127	0					57.1127	0
57.1127	0.0100859					57.1127	0.0141203
57.1769	0.0100859					57.1769	0.0141203
57.1769	0					57.1769	0
57.241	0					57.241	0
57.241	0.0100859					57.241	0.0141203
57.3052	0.0100859					57.3052	0.0141203
57.3052	0					57.3052	0
57.3694	0					57.3694	0
57.3694	0.0100859					57.3694	0.0141203
57.4335	0.0100859					57.4335	0.0141203
57.4335	0					57.4335	0
57.4977	0					57.4977	0
57.4977	0.0100859					57.4977	0.0141203
57.5618	0.0100859					57.5618	0.0141203
57.5618	0					57.5618	0
57.626	0					57.626	0
57.626	0.0100859					57.626	0.0141203
57.6901	0.0100859					57.6901	0.0141203
57.6901	0					57.6901	0
57.7543	0					57.7543	0
57.7543	0.0100859					57.7543	0.0141203
57.8184	0.0100859					57.8184	0.0141203
57.8184	0					57.8184	0
57.8826	0					57.8826	0
57.8826	0.0100859					57.8826	0.0141203
57.9467	0.0100859					57.9467	0.0141203
57.9467	0					57.9467	0
58.0109	0					58.0109	0
58.0109	0.0100859					58.0109	0.0141203
58.075	0.0100859					58.075	0.0141203
58.075	0					58.075	0
58.1392	0					58.1392	0
58.1392	0.0100859					58.1392	0.0141203
58.2034	0.0100859					58.2034	0.0141203
58.2034	0					58.2034	0
58.2675	0					58.2675	0
58.2675	0.0100859					58.2675	0.0141203
58.3317	0.0100859					58.3317	0.0141203
58.3317	0					58.3317	0
58.3958	0					58.3958	0
58.3958	0.0100859					58.3958	0.0141203
58.46	0.0100859					58.46	0.0141203
58.46	0					58.46	0
58.5241	0					58.5241	0
58.5241	0.0100859					58.5241	0.0141203
58.5883	0.0100859					58.5883	0.0141203
58.5883	0					58.5883	0
58.6524	0					58.6524	0
58.6524	0.0100859					58.6524	0.0141203
58.7166	0.0100859					58.7166	0.0141203
58.7166	0					58.7166	0
58.7807	0					58.7807	0
58.7807	0.0100859					58.7807	0.0141203
58.8449	0.0100859					58.8449	0.0141203
58.8449	0					58.8449	0
58.9091	0					58.9091	0
58.9091	0.0100859					58.9091	0.0141203
58.9732	0.0100859					58.9732	0.0141203
58.9732	0					58.9732	0
59.0374	0					59.0374	0
59.0374	0.0100859					59.0374	0.0141203
59.1015	0.0100859					59.1015	0.0141203
59.1015	0					59.1015	0
59.1657	0					59.1657	0
59.1657	0.0100859					59.1657	0.0141203
59.2298	0.0100859					59.2298	0.0141203
59.2298	0					59.2298	0
59.294	0					59.294	0
59.294	0.0100859					59.294	0.0141203
59.3581	0.0100859					59.3581	0.0141203
59.3581	0					59.3581	0
59.4223	0					59.4223	0
59.4223	0.0100859					59.4223	0.0141203
59.4864	0.0100859					59.4864	0.0141203
59.4864	0					59.4864	0
59.5506	0					59.5506	0
59.5506	0.0100859					59.5506	0.0141203
59.6148	0.0100859					59.6148	0.0141203
59.6148	0					59.6148	0
59.6789	0					59.6789	0
59.6789	0.0100859					59.6789	0.0141203
59.7431	0.0100859					59.7431	0.0141203
59.7431	0					59.7431	0
59.8072	0					59.8072	0
59.8072	0.0100859					59.8072	0.0141203
59.8714	0.0100859					59.8714	0.0141203
59.8714	0					59.8714	0
59.9355	0					59.9355	0
59.9355	0.0100859					59.9355	0.0141203
59.9997	0.0100859					59.9997	0.0141203
59.9997	0					59.9997	0
60.0638	0					60.0638	0
60.0638	0.0100859					60.0638	0.0141203
60.128	0.0100859					60.128	0.0141203
60.128	0					60.128	0
60.1921	0					60.1921	0
60.1921	0.0100859					60.1921	0.0141203
60.2563	0.0100859					60.2563	0.0141203
60.2563	0					60.2563	0
60.3204	0					60.3204	0
60.3204	0.0100859					60.3204	0.0141203
60.3846	0.0100859					60.3846	0.0141203
60.3846	0					60.3846	0
60.4488	0					60.4488	0
60.4488	0.0100859					60.4488	0.0141203
60.5129	0.0100859					60.5129	0.0141203
60.5129	0					60.5129	0
60.5771	0					60.5771	0
60.5771	0.0100859					60.5771	0.0141203
60.6412	0.0100859					60.6412	0.0141203
60.6412	0					60.6412	0
60.7054	0					60.7054	0
60.7054	0.0100859					60.7054	0.0141203
60.7695	0.0100859					60.7695	0.0141203
60.7695	0					60.7695	0
60.8337	0					60.8337	0
60.8337	0.0100859					60.8337	0.0141203
60.8978	0.0100859					60.8978	0.0141203
60.8978	0					60.8978	0
60.962	0					60.962	0
60.962	0.0100859					60.962	0.0141203
61.0261	0.0100859					61.0261	0.0141203
61.0261	0					61.0261	0
61.0903	0					61.0903	0
61.0903	0.0100859					61.0903	0.0141203
61.1545	0.0100859					61.1545	0.0141203
61.1545	0					61.1545	0
61.2186	0					61.2186	0
61.2186	0.0100859					61.2186	0.0141203
61.2828	0.0100859					61.2828	0.0141203
61.2828	0					61.2828	0
61.3469	0					61.3469	0
61.3469	0.0100859					61.3469	0.0141203
61.4111	0.0100859					61.4111	0.0141203
61.4111	0					61.4111	0
61.4752	0					61.4752	0
61.4752	0.0100859					61.4752	0.0141203
61.5394	0.0100859					61.5394	0.0141203
61.5394	0					61.5394	0
61.6035	0					61.6035	0
61.6035	0.0100859					61.6035	0.0141203
61.6677	0.0100859					61.6677	0.0141203
61.6677	0					61.6677	0
61.7318	0					61.7318	0
61.7318	0.0100859					61.7318	0.0141203
61.796	0.0100859					61.796	0.0141203
61.796	0					61.796	0
61.8601	0					61.8601	0
61.8601	0.0100859					61.8601	0.0141203
61.9243	0.0100859					61.9243	0.0141203
61.9243	0					61.9243	0
61.9885	0					61.9885	0
61.9885	0.0100859					61.9885	0.0141203
62.0526	0.0100859					62.0526	0.0141203
62.0526	0					62.0526	0
62.1168	0					62.1168	0
62.1168	0.0100859					62.1168	0.0141203
62.1809	0.0100859					62.1809	0.0141203
62.1809	0					62.1809	0
62.2451	0					62.2451	0
62.2451	0.0100859					62.2451	0.0141203
62.3092	0.0100859					62.3092	0.0141203
62.3092	0					62.3092	0
62.3734	0					62.3734	0
62.3734	0.0100859					62.3734	0.0141203
62.4375	0.0100859					62.4375	0.0141203
62.4375	0					62.4375	0
62.5017	0					62.5017	0
62.5017	0.0100859					62.5017	0.0141203
62.5658	0.0100859					62.5658	0.0141203
62.5658	0					62.5658	0
62.63	0					62.63	0
62.63	0.0114307					62.63	0.00806873
62.6942	0.0114307					62.6942	0.00806873
62.6942	0					62.6942	0
62.7583	0					62.7583	0
62.7583	0.0114307					62.7583	0.00806873
62.8225	0.0114307					62.8225	0.00806873
62.8225	0					62.8225	0
62.8866	0					62.8866	0
62.8866	0.0114307					62.8866	0.00806873
62.9508	0.0114307					62.9508	0.00806873
62.9508	0					62.9508	0
63.0149	0					63.0149	0
63.0149	0.0114307					63.0149	0.00806873
63.0791	0.0114307					63.0791	0.00806873
63.0791	0					63.0791	0
63.1432	0					63.1432	0
63.1432	0.0114307					63.1432	0.00806873
63.2074	0.0114307					63.2074	0.00806873
63.2074	0					63.2074	0
63.2715	0					63.2715	0
63.2715	0.0114307					63.2715	0.00806873
63.3357	0.0114307					63.3357	0.00806873
63.3357	0					63.3357	0
63.3999	0					63.3999	0
63.3999	0.0114307					63.3999	0.00806873
63.464	0.0114307					63.464	0.00806873
63.464	0					63.464	0
63.5282	0					63.5282	0
63.5282	0.0114307					63.5282	0.00806873
63.5923	0.0114307					63.5923	0.00806873
63.5923	0					63.5923	0
63.6565	0					63.6565	0
63.6565	0.0114307					63.6565	0.00806873
63.7206	0.0114307					63.7206	0.00806873
63.7206	0					63.7206	0
63.7848	0					63.7848	0
63.7848	0.0114307					63.7848	0.00806873
63.8489	0.0114307					63.8489	0.00806873
63.8489	0					63.8489	0
63.9131	0					63.9131	0
63.9131	0.0114307					63.9131	0.00806873
63.9772	0.0114307					63.9772	0.00806873
63.9772	0					63.9772	0
64.0414	0					64.0414	0
64.0414	0.0114307					64.0414	0.00806873
64.1055	0.0114307					64.1055	0.00806873
64.1055	0					64.1055	0
64.1697	0					64.1697	0
64.1697	0.0114307					64.1697	0.00806873
64.2339	0.0114307					64.2339	0.00806873
64.2339	0					64.2339	0
64.298	0					64.298	0
64.298	0.0114307					64.298	0.00806873
64.3622	0.0114307					64.3622	0.00806873
64.3622	0					64.3622	0
64.4263	0					64.4263	0
64.4263	0.0114307					64.4263	0.00806873
64.4905	0.0114307					64.4905	0.00806873
64.4905	0					64.4905	0
64.5546	0					64.5546	0
64.5546	0.0114307					64.5546	0.00806873
64.6188	0.0114307					64.6188	0.00806873
64.6188	0					64.6188	0
64.6829	0					64.6829	0
64.6829	0.0114307					64.6829	0.00806873
64.7471	0.0114307					64.7471	0.00806873
64.7471	0					64.7471	0
64.8112	0					64.8112	0
64.8112	0.0114307					64.8112	0.00806873
64.8754	0.0114307					64.8754	0.00806873
64.8754	0					64.8754	0
64.9396	0					64.9396	0
64.9396	0.0114307					64.9396	0.00806873
65.0037	0.0114307					65.0037	0.00806873
65.0037	0					65.0037	0
65.0679	0					65.0679	0
65.0679	0.0114307					65.0679	0.00806873
65.132	0.0114307					65.132	0.00806873
65.132	0					65.132	0
65.1962	0					65.1962	0
65.1962	0.0114307					65.1962	0.00806873
65.2603	0.0114307					65.2603	0.00806873
65.2603	0					65.2603	0
65.3245	0					65.3245	0
65.3245	0.0114307					65.3245	0.00806873
65.3886	0.0114307					65.3886	0.00806873
65.3886	0					65.3886	0
65.4528	0					65.4528	0
65.4528	0.0114307					65.4528	0.00806873
65.5169	0.0114307					65.5169	0.00806873
65.5169	0					65.5169	0
65.5811	0					65.5811	0
65.5811	0.0114307					65.5811	0.00806873
65.6452	0.0114307					65.6452	0.00806873
65.6452	0					65.6452	0
65.7094	0					65.7094	0
65.7094	0.0114307					65.7094	0.00806873
65.7736	0.0114307					65.7736	0.00806873
65.7736	0					65.7736	0
65.8377	0					65.8377	0
65.8377	0.0114307					65.8377	0.00806873
65.9019	0.0114307					65.9019	0.00806873
65.9019	0					65.9019	0
65.966	0					65.966	0
65.966	0.0114307					65.966	0.00806873
66.0302	0.0114307					66.0302	0.00806873
66.0302	0					66.0302	0
66.0943	0					66.0943	0
66.0943	0.0114307					66.0943	0.00806873
66.1585	0.0114307					66.1585	0.00806873
66.1585	0					66.1585	0
66.2226	0					66.2226	0
66.2226	0.0114307					66.2226	0.00806873
66.2868	0.0114307					66.2868	0.00806873
66.2868	0					66.2868	0
66.3509	0					66.3509	0
66.3509	0.0114307					66.3509	0.00806873
66.4151	0.0114307					66.4151	0.00806873
66.4151	0					66.4151	0
66.4793	0					66.4793	0
66.4793	0.0114307					66.4793	0.00806873
66.5434	0.0114307					66.5434	0.00806873
66.5434	0					66.5434	0
66.6076	0					66.6076	0
66.6076	0.0114307					66.6076	0.00806873
66.6717	0.0114307					66.6717	0.00806873
66.6717	0					66.6717	0
66.7359	0					66.7359	0
66.7359	0.0114307					66.7359	0.00806873
66.8	0.0114307					66.8	0.00806873
66.8	0					66.8	0
66.8642	0					66.8642	0
66.8642	0.0114307					66.8642	0.00806873
66.9283	0.0114307					66.9283	0.00806873
66.9283	0					66.9283	0
66.9925	0					66.9925	0
66.9925	0.0114307					66.9925	0.00806873
67.0566	0.0114307					67.0566	0.00806873
67.0566	0					67.0566	0
67.1208	0					67.1208	0
67.1208	0.0114307					67.1208	0.00806873
67.185	0.0114307					67.185	0.00806873
67.185	0					67.185	0
67.2491	0					67.2491	0
67.2491	0.0114307					67.2491	0.00806873
67.3133	0.0114307					67.3133	0.00806873
67.3133	0					67.3133	0
67.3774	0					67.3774	0
67.3774	0.0114307					67.3774	0.00806873
67.4416	0.0114307					67.4416	0.00806873
67.4416	0					67.4416	0
67.5057	0					67.5057	0
67.5057	0.0114307					67.5057	0.00806873
67.5699	0.0114307					67.5699	0.00806873
67.5699	0					67.5699	0
67.634	0					67.634	0
67.634	0.0114307					67.634	0.00806873
67.6982	0.0114307					67.6982	0.00806873
67.6982	0					67.6982	0
67.7623	0					67.7623	0
67.7623	0.0114307					67.7623	0.00806873
67.8265	0.0114307					67.8265	0.00806873
67.8265	0					67.8265	0
67.8906	0					67.8906	0
67.8906	0.0114307					67.8906	0.00806873
67.9548	0.0114307					67.9548	0.00806873
67.9548	0					67.9548	0
68.019	0					68.019	0
68.019	0.0114307					68.019	0.00806873
68.0831	0.0114307					68.0831	0.00806873
68.0831	0					68.0831	0
68.1473	0					68.1473	0
68.1473	0.0114307					68.1473	0.00806873
68.2114	0.0114307					68.2114	0.00806873
68.2114	0					68.2114	0
68.2756	0					68.2756	0
68.2756	0.0114307					68.2756	0.00806873
68.3397	0.0114307					68.3397	0.00806873
68.3397	0					68.3397	0
68.4039	0					68.4039	0
68.4039	0.0114307					68.4039	0.00806873
68.468	0.0114307					68.468	0.00806873
68.468	0					68.468	0
68.5322	0					68.5322	0
68.5322	0.0114307					68.5322	0.00806873
68.5963	0.0114307					68.5963	0.00806873
68.5963	0					68.5963	0
68.6605	0					68.6605	0
68.6605	0.0114307					68.6605	0.00806873
68.7247	0.0114307					68.7247	0.00806873
68.7247	0					68.7247	0
68.7888	0					68.7888	0
68.7888	0.0114307					68.7888	0.00806873
68.853	0.0114307					68.853	0.00806873
68.853	0					68.853	0
68.9171	0					68.9171	0
68.9171	0.0114307					68.9171	0.00806873
68.9813	0.0114307					68.9813	0.00806873
68.9813	0					68.9813	0
69.0454	0					69.0454	0
69.0454	0.0114307					69.0454	0.00806873
69.1096	0.0114307					69.1096	0.00806873
69.1096	0					69.1096	0
69.1737	0					69.1737	0
69.1737	0.0114307					69.1737	0.00806873
69.2379	0.0114307					69.2379	0.00806873
69.2379	0					69.2379	0
69.302	0					69.302	0
69.302	0.0114307					69.302	0.00806873
69.3662	0.0114307					69.3662	0.00806873
69.3662	0					69.3662	0
69.4303	0					69.4303	0
69.4303	0.0114307					69.4303	0.00806873
69.4945	0.0114307					69.4945	0.00806873
69.4945	0					69.4945	0
69.5587	0					69.5587	0
69.5587	0.0114307					69.5587	0.00806873
69.6228	0.0114307					69.6228	0.00806873
69.6228	0					69.6228	0
69.687	0					69.687	0
69.687	0.0114307					69.687	0.00806873
69.7511	0.0114307					69.7511	0.00806873
69.7511	0					69.7511	0
69.8153	0					69.8153	0
69.8153	0.0114307					69.8153	0.00806873
69.8794	0.0114307					69.8794	0.00806873
69.8794	0					69.8794	0
69.9436	0					69.9436	0
69.9436	0.0114307					69.9436	0.00806873
70.0077	0.0114307					70.0077	0.00806873
70.0077	0					70.0077	0
70.0719	0					70.0719	0
70.0719	0.0114307					70.0719	0.00806873
70.136	0.0114307					70.136	0.00806873
70.136	0					70.136	0
70.2002	0					70.2002	0
70.2002	0.0114307					70.2002	0.00806873
70.2644	0.0114307					70.2644	0.00806873
70.2644	0					70.2644	0
70.3285	0					70.3285	0
70.3285	0.0114307					70.3285	0.00806873
70.3927	0.0114307					70.3927	0.00806873
70.3927	0					70.3927	0
70.4568	0					70.4568	0
70.4568	0.0114307					70.4568	0.00806873
70.521	0.0114307					70.521	0.00806873
70.521	0					70.521	0
70.5851	0					70.5851	0
70.5851	0.0114307					70.5851	0.00806873
70.6493	0.0114307					70.6493	0.00806873
70.6493	0					70.6493	0
70.7134	0					70.7134	0
70.7134	0.0114307					70.7134	0.00806873
70.7776	0.0114307					70.7776	0.00806873
70.7776	0					70.7776	0
70.8417	0					70.8417	0
70.8417	0.0114307					70.8417	0.00806873
70.9059	0.0114307					70.9059	0.00806873
70.9059	0					70.9059	0
70.97	0					70.97	0
70.97	0.0114307					70.97	0.00806873
71.0342	0.0114307					71.0342	0.00806873
71.0342	0					71.0342	0
71.0984	0					71.0984	0
71.0984	0.0114307					71.0984	0.00806873
71.1625	0.0114307					71.1625	0.00806873
71.1625	0					71.1625	0
71.2267	0					71.2267	0
71.2267	0.00537915					71.2267	0.00268958
71.2908	0.00537915					71.2908	0.00268958
71.2908	0					71.2908	0
71.355	0					71.355	0
71.355	0.00537915					71.355	0.00268958
71.4191	0.00537915					71.4191	0.00268958
71.4191	0					71.4191	0
71.4833	0					71.4833	0
71.4833	0.00537915					71.4833	0.00268958
71.5474	0.00537915					71.5474	0.00268958
71.5474	0					71.5474	0
71.6116	0					71.6116	0
71.6116	0.00537915					71.6116	0.00268958
71.6757	0.00537915					71.6757	0.00268958
71.6757	0					71.6757	0
71.7399	0					71.7399	0
71.7399	0.00537915					71.7399	0.00268958
71.8041	0.00537915					71.8041	0.00268958
71.8041	0					71.8041	0
71.8682	0					71.8682	0
71.8682	0.00537915					71.8682	0.00268958
71.9324	0.00537915					71.9324	0.00268958
71.9324	0					71.9324	0
71.9965	0					71.9965	0
71.9965	0.00537915					71.9965	0.00268958
72.0607	0.00537915					72.0607	0.00268958
72.0607	0					72.0607	0
72.1248	0					72.1248	0
72.1248	0.00537915					72.1248	0.00268958
72.189	0.00537915					72.189	0.00268958
72.189	0					72.189	0
72.2531	0					72.2531	0
72.2531	0.00537915					72.2531	0.00268958
72.3173	0.00537915					72.3173	0.00268958
72.3173	0					72.3173	0
72.3814	0					72.3814	0
72.3814	0.00537915					72.3814	0.00268958
72.4456	0.00537915					72.4456	0.00268958
72.4456	0					72.4456	0
72.5098	0					72.5098	0
72.5098	0.00537915					72.5098	0.00268958
72.5739	0.00537915					72.5739	0.00268958
72.5739	0					72.5739	0
72.6381	0					72.6381	0
72.6381	0.00537915					72.6381	0.00268958
72.7022	0.00537915					72.7022	0.00268958
72.7022	0					72.7022	0
72.7664	0					72.7664	0
72.7664	0.00537915					72.7664	0.00268958
72.8305	0.00537915					72.8305	0.00268958
72.8305	0					72.8305	0
72.8947	0					72.8947	0
72.8947	0.00537915					72.8947	0.00268958
72.9588	0.00537915					72.9588	0.00268958
72.9588	0					72.9588	0
73.023	0					73.023	0
73.023	0.00537915					73.023	0.00268958
73.0871	0.00537915					73.0871	0.00268958
73.0871	0					73.0871	0
73.1513	0					73.1513	0
73.1513	0.00537915					73.1513	0.00268958
73.2154	0.00537915					73.2154	0.00268958
73.2154	0					73.2154	0
73.2796	0					73.2796	0
73.2796	0.00537915					73.2796	0.00268958
73.3438	0.00537915					73.3438	0.00268958
73.3438	0					73.3438	0
73.4079	0					73.4079	0
73.4079	0.00537915					73.4079	0.00268958
73.4721	0.00537915					73.4721	0.00268958
73.4721	0					73.4721	0
73.5362	0					73.5362	0
73.5362	0.00537915					73.5362	0.00268958
73.6004	0.00537915					73.6004	0.00268958
73.6004	0					73.6004	0
73.6645	0					73.6645	0
73.6645	0.00537915					73.6645	0.00268958
73.7287	0.00537915					73.7287	0.00268958
73.7287	0					73.7287	0
73.7928	0					73.7928	0
73.7928	0.00537915					73.7928	0.00268958
73.857	0.00537915					73.857	0.00268958
73.857	0					73.857	0
73.9211	0					73.9211	0
73.9211	0.00537915					73.9211	0.00268958
73.9853	0.00537915					73.9853	0.00268958
73.9853	0					73.9853	0
74.0495	0					74.0495	0
74.0495	0.00537915					74.0495	0.00268958
74.1136	0.00537915					74.1136	0.00268958
74.1136	0					74.1136	0
74.1778	0					74.1778	0
74.1778	0.00537915					74.1778	0.00268958
74.2419	0.00537915					74.2419	0.00268958
74.2419	0					74.2419	0
74.3061	0					74.3061	0
74.3061	0.00537915					74.3061	0.00268958
74.3702	0.00537915					74.3702	0.00268958
74.3702	0					74.3702	0
74.4344	0					74.4344	0
74.4344	0.00537915					74.4344	0.00268958
74.4985	0.00537915					74.4985	0.00268958
74.4985	0					74.4985	0
74.5627	0					74.5627	0
74.5627	0.00537915					74.5627	0.00268958
74.6268	0.00537915					74.6268	0.00268958
74.6268	0					74.6268	0
74.691	0					74.691	0
74.691	0.00537915					74.691	0.00268958
74.7551	0.00537915					74.7551	0.00268958
74.7551	0					74.7551	0
74.8193	0					74.8193	0
74.8193	0.00537915					74.8193	0.00268958
74.8835	0.00537915					74.8835	0.00268958
74.8835	0					74.8835	0
74.9476	0					74.9476	0
74.9476	0.00537915					74.9476	0.00268958
75.0118	0.00537915					75.0118	0.00268958
75.0118	0					75.0118	0
75.0759	0					75.0759	0
75.0759	0.00537915					75.0759	0.00268958
75.1401	0.00537915					75.1401	0.00268958
75.1401	0					75.1401	0
[truncated: 1,484 more rows]

## Sheet: Table S2
Supplementary Table S2. List of annotated genes ±50kb region either upstream or downstream of the cMTAs under control and HNT stress. Relative = high night temperature/control night temperature.
SL No	Region	Locus	SNP	Trait	Treatment	Experiment	ID	Chr	Start	End	Description
1	Unique	Q1	Chr1pos6542949.1	Grain yield	Control night	Walk-in chamber	Os01g0218500	1	6494516	6499766	FLOWERING LOCUS T (FT)-Like homolog, FT-Like1 homologous to Arabidopsis Flowering Locus T gene, Promotion of flowering
2	Unique	Q1	Chr1pos6542949.1	Grain yield	Control night	Walk-in chamber	Os01g0218700	1	6500709	6507086	ABC transporter integral membrane type 1 domain containing protein.
3	Unique	Q1	Chr1pos6542949.1	Grain yield	Control night	Walk-in chamber	Os01g0218800	1	6507368	6514640	Similar to Trithorax 5 (Fragment).
4	Unique	Q1	Chr1pos6542949.1	Grain yield	Control night	Walk-in chamber	Os01g0218900	1	6518152	6521026	Zinc finger, PHD-type domain containing protein.
5	Unique	Q1	Chr1pos6542949.1	Grain yield	Control night	Walk-in chamber	Os01g0219000	1	6523644	6524609	Conserved hypothetical protein.
6	Unique	Q1	Chr1pos6542949.1	Grain yield	Control night	Walk-in chamber	Os01g0219100	1	6525486	6528178	SFT2-like family protein.
7	Unique	Q1	Chr1pos6542949.1	Grain yield	Control night	Walk-in chamber	Os01g0219200	1	6528797	6531845	F-box protein, Mediation of bouquet formation, Promotion of homolog pairing, synapsis, and crossover formation in meiosis
8	Unique	Q1	Chr1pos6542949.1	Grain yield	Control night	Walk-in chamber	Os01g0219300	1	6534612	6535829	Conserved hypothetical protein.
9	Unique	Q1	Chr1pos6542949.1	Grain yield	Control night	Walk-in chamber	Os01g0219500	1	6541008	6543076	Plant lipid transfer protein/Par allergen family protein.
10	Unique	Q1	Chr1pos6542949.1	Grain yield	Control night	Walk-in chamber	Os01g0219600	1	6541971	6544461	Similar to Endo-beta-1,4-glucanase precursor (EC 3.2.1.4).
11	Unique	Q1	Chr1pos6542949.1	Grain yield	Control night	Walk-in chamber	Os01g0220100	1	6564697	6568140	Similar to Cellulase.
12	Unique	Q1	Chr1pos6542949.1	Grain yield	Control night	Walk-in chamber	Os01g0220150	1	6565814	6568033	Hypothetical protein.
13	Unique	Q1	Chr1pos6542949.1	Grain yield	Control night	Walk-in chamber	Os01g0220200	1	6575127	6577148	Similar to Uncharacterized plant-specific domain TIGR01589 family protein.
14	Unique	Q1	Chr1pos6542949.1	Grain yield	Control night	Walk-in chamber	Os01g0220300	1	6583687	6587107	Translation elongation factor EF1B/ribosomal protein S6 domain containing protein.
15	Unique	Q1	Chr1pos6542949.1	Grain yield	Control night	Walk-in chamber	Os01g0220400	1	6587146	6587940	Hypothetical protein.
16	Unique	Q1	Chr1pos6542949.1	Grain yield	Control night	Walk-in chamber	Os01g0220500	1	6590983	6592142	Similar to predicted protein.
17	Unique	Q2	Chr2pos31467953.1	Grain yield	Control night	Walk-in chamber	Os02g0747900	2	31423943	31425239	Atypical basic helix-loop-helix protein, Control of cell elongation, Regulator of grain size and leaf angle
18	Unique	Q2	Chr2pos31467953.1	Grain yield	Control night	Walk-in chamber	Os02g0748100	2	31432698	31437991	RINT-1/TIP-1 family protein.
19	Unique	Q2	Chr2pos31467953.1	Grain yield	Control night	Walk-in chamber	Os02g0748300	2	31445019	31445808	Similar to Kelch motif family protein.
20	Unique	Q2	Chr2pos31467953.1	Grain yield	Control night	Walk-in chamber	Os02g0748800	2	31461228	31462971	Thioredoxin fold domain containing protein.
21	Unique	Q2	Chr2pos31467953.1	Grain yield	Control night	Walk-in chamber	Os02g0749000	2	31467402	31471480	Conserved hypothetical protein.
22	Unique	Q2	Chr2pos31467953.1	Grain yield	Control night	Walk-in chamber	Os02g0749100	2	31472569	31473355	Hypothetical gene.
23	Unique	Q2	Chr2pos31467953.1	Grain yield	Control night	Walk-in chamber	Os02g0749150	2	31479932	31482928	Similar to ATPase.
24	Unique	Q2	Chr2pos31467953.1	Grain yield	Control night	Walk-in chamber	Os02g0749200	2	31483918	31484499	Hypothetical protein.
25	Unique	Q2	Chr2pos31467953.1	Grain yield	Control night	Walk-in chamber	Os02g0749250	2	31484405	31484755	Hypothetical genes.
26	Unique	Q2	Chr2pos31467953.1	Grain yield	Control night	Walk-in chamber	Os02g0749300	2	31491698	31494349	Similar to Shikimate kinase, chloroplast precursor (EC 2.7.1.71).
27	Unique	Q2	Chr2pos31467953.1	Grain yield	Control night	Walk-in chamber	Os02g0749400	2	31495289	31495755	Hypothetical protein.
28	Unique	Q2	Chr2pos31467953.1	Grain yield	Control night	Walk-in chamber	Os02g0749450	2	31497036	31498714	Similar to dolichol-phosphate mannosyltransferase-related.
29	Unique	Q2	Chr2pos31467953.1	Grain yield	Control night	Walk-in chamber	Os02g0749500	2	31501032	31512420	Similar to SEC6.
30	Unique	Q2	Chr2pos31467953.1	Grain yield	Control night	Walk-in chamber	Os02g0749700	2	31515301	31517784	Laccase, Lignin biosynthesis, Response to Cu stress of rice roots
31	Unique	Q3	Chr2pos31622043.1	Grain yield	Control night	Field-based heat tent	Os02g0751300	2	31575903	31577560	Protein of unknown function DUF581 family protein.
32	Unique	Q3	Chr2pos31622043.1	Grain yield	Control night	Field-based heat tent	Os02g0751600	2	31591221	31593106	Peptidyl-prolyl cis-trans isomerase, FKBP-type domain containing protein.
33	Unique	Q3	Chr2pos31622043.1	Grain yield	Control night	Field-based heat tent	Os02g0751800	2	31597740	31600635	Phosphoglycerate mutase 1 family protein.
34	Shared	Q3/Q8	Chr2pos31622043.1	Yield	Control /high night	Field-based heat tent	Os02g0751900	2	31601366	31604391	Similar to Type I inositol-1,4,5-trisphosphate 5-phosphatase CVP2 (EC 3.1.3.56) (Cotyledon vascular pattern 2 protein).
35	Shared	Q3/Q8	Chr2pos31622043.1	Yield	Control /high night	Field-based heat tent	Os02g0752000	2	31604657	31608153	Cellular retinaldehyde-binding/triple function, C-terminal domain containing protein.
36	Shared	Q3/Q8	Chr2pos31622043.1	Yield	Control /high night	Field-based heat tent	Os02g0752200	2	31609801	31614169	Similar to Beta-D-xylosidase.
37	Shared	Q3/Q8	Chr2pos31622043.1	Yield	Control /high night	Field-based heat tent	Os02g0752250	2	31610042	31614104	Hypothetical protein.
38	Shared	Q3/Q8	Chr2pos31622043.1	Yield	Control /high night	Field-based heat tent	Os02g0752300	2	31622776	31627571	Conserved hypothetical protein.
39	Shared	Q3/Q8	Chr2pos31622043.1	Yield	Control /high night	Field-based heat tent	Os02g0752600	2	31636483	31638258	Similar to predicted protein.
40	Shared	Q3/Q8	Chr2pos31622043.1	Yield	Control /high night	Field-based heat tent	Os02g0752701	2	31647952	31650045	Conserved hypothetical protein.
41	Shared	Q3/Q8	Chr2pos31622043.1	Yield	Control /high night	Field-based heat tent	Os02g0752800	2	31648754	31650407	Similar to Dehydration responsive element binding protein 2B (DREB2B protein).
42	Shared	Q3/Q8	Chr2pos31622043.1	Yield	Control /high night	Field-based heat tent	Os02g0753000	2	31663080	31665818	Similar to Trehalose-6-phosphate phosphatase.
43	Shared	Q3/Q8	Chr2pos31622043.1	Yield	Control /high night	Field-based heat tent	Os02g0753100	2	31664161	31664470	Non-protein coding transcript.
44	Unique	Q4	Chr4pos31966920.1	Grain yield	Control night	Field-based heat tent	Os04g0627132	4	31918565	31927669	Hypothetical protein.
45	Unique	Q4	Chr4pos31966920.1	Grain yield	Control night	Field-based heat tent	Os04g0627200	4	31927789	31928733	Similar to H0303G06.1 protein.
46	Unique	Q4	Chr4pos31966920.1	Grain yield	Control night	Field-based heat tent	Os04g0627300	4	31932864	31933709	Similar to H0303G06.2 protein.
47	Unique	Q4	Chr4pos31966920.1	Grain yield	Control night	Field-based heat tent	Os04g0627400	4	31937356	31939121	Hypothetical conserved gene.
48	Unique	Q4	Chr4pos31966920.1	Grain yield	Control night	Field-based heat tent	Os04g0627900	4	31957711	31958630	Translation initiation factor SUI1 domain containing protein.
49	Unique	Q4	Chr4pos31966920.1	Grain yield	Control night	Field-based heat tent	Os04g0628000	4	31959627	31961695	Protein of unknown function DUF794, plant family protein.
50	Unique	Q4	Chr4pos31966920.1	Grain yield	Control night	Field-based heat tent	Os04g0628100	4	31962543	31965069	Similar to Polyubiquitin.
51	Unique	Q4	Chr4pos31966920.1	Grain yield	Control night	Field-based heat tent	Os04g0628200	4	31965780	31973005	Similar to H0303G06.9 protein.
52	Unique	Q4	Chr4pos31966920.1	Grain yield	Control night	Field-based heat tent	Os04g0628300	4	31975720	31976388	Late embryogenesis abundant protein, LEA-14 domain containing protein.
53	Unique	Q4	Chr4pos31966920.1	Grain yield	Control night	Field-based heat tent	Os04g0628400	4	31977268	31981092	Zinc finger, BED-type predicted domain containing protein.
54	Unique	Q4	Chr4pos31966920.1	Grain yield	Control night	Field-based heat tent	Os04g0628600	4	31982348	31992462	Conserved hypothetical protein.
55	Unique	Q4	Chr4pos31966920.1	Grain yield	Control night	Field-based heat tent	Os04g0628900	4	31995412	31998252	Cyclin-P1-1.
56	Unique	Q4	Chr4pos31966920.1	Grain yield	Control night	Field-based heat tent	Os04g0629000	4	31999368	32001257	Similar to H0303G06.15 protein.
57	Unique	Q4	Chr4pos31966920.1	Grain yield	Control night	Field-based heat tent	Os04g0629100	4	32002742	32007276	Similar to H0303G06.16 protein.
58	Unique	Q4	Chr4pos31966920.1	Grain yield	Control night	Field-based heat tent	Os04g0629200	4	32008449	32009263	Cupredoxin domain containing protein.
59	Unique	Q4	Chr4pos31966920.1	Grain yield	Control night	Field-based heat tent	Os04g0629300	4	32009536	32016403	DEAD-like helicase, N-terminal domain containing protein.
60	Shared	Q5/YPP_Rel	Chr1pos22255654.1	Grain yield	High night/Relative	Walk-in chamber	Os01g0576100	1	22236858	22238067	Helix-loop-helix DNA-binding domain containing protein.
61	Shared	Q5/YPP_Rel	Chr1pos22255654.1	Grain yield	High night/Relative	Walk-in chamber	Os01g0576000	1	22221812	22222613	Hypothetical conserved gene.
62	Shared	Q5/YPP_Rel	Chr1pos22255654.1	Grain yield	High night/Relative	Walk-in chamber	Os01g0576050	1	22233975	22234779	Hypothetical conserved gene.
63	Shared	Q6/Q23/YPP_Rel	Chr2pos34468097.1	Grain yield/HI	High night/Relative	Walk-in chamber	Os02g0806600	2	34428663	34434161	ENTH/VHS domain containing protein.
64	Shared	Q6/Q23/YPP_Rel	Chr2pos34468097.1	Grain yield/HI	High night/Relative	Walk-in chamber	Os02g0806700	2	34439819	34444555	Similar to Retroelement pol polyprotein-like.
65	Shared	Q6/Q23/YPP_Rel	Chr2pos34468097.1	Grain yield/HI	High night/Relative	Walk-in chamber	Os02g0806900	2	34463040	34467006	Pyridoxal phosphate-dependent transferase, major region, subdomain 1 domain containing protein.
66	Shared	Q6/Q23/YPP_Rel	Chr2pos34468097.1	Grain yield/HI	High night/Relative	Walk-in chamber	Os02g0807000	2	34468754	34470169	Similar to Phosphoenolpyruvate carboxylase kinase 1.
67	Shared	Q6/Q23/YPP_Rel	Chr2pos34468097.1	Grain yield/HI	High night/Relative	Walk-in chamber	Os02g0807100	2	34475749	34483848	Similar to Starch synthase V.
68	Shared	Q6/Q23/YPP_Rel	Chr2pos34468097.1	Grain yield/HI	High night/Relative	Walk-in chamber	Os02g0807200	2	34483285	34485923	Similar to Protein kinase family protein.
69	Shared	Q6/Q23/YPP_Rel	Chr2pos34468097.1	Grain yield/HI	High night/Relative	Walk-in chamber	Os02g0807300	2	34488380	34489365	Hypothetical protein.
70	Shared	Q6/Q23/YPP_Rel	Chr2pos34468097.1	Grain yield/HI	High night/Relative	Walk-in chamber	Os02g0807600	2	34493339	34493888	Hypothetical gene.
71	Shared	Q6/Q23/YPP_Rel	Chr2pos34468097.1	Grain yield/HI	High night/Relative	Walk-in chamber	Os02g0807700	2	34502218	34504563	Zinc finger, LSD1-type domain containing protein.
72	Shared	Q6/Q23/YPP_Rel	Chr2pos34468097.1	Grain yield/HI	High night/Relative	Walk-in chamber	Os02g0807750	2	34505599	34506482	Conserved hypothetical protein.
73	Shared	Q6/Q23/YPP_Rel	Chr2pos34468097.1	Grain yield/HI	High night/Relative	Walk-in chamber	Os02g0807800	2	34509523	34512673	Hypothetical conserved gene.
74	Shared	Q6/Q23/YPP_Rel	Chr2pos34468097.1	Grain yield/HI	High night/Relative	Walk-in chamber	Os02g0807900	2	34516622	34519474	Conserved hypothetical protein.
75	Shared	Q6/Q23/YPP_Rel	Chr2pos34468097.1	Grain yield/HI	High night/Relative	Walk-in chamber	Os02g0808000	2	34517133	34519413	Hypothetical protein.
76	Shared	Q6/Q23/HI_Rel	Chr2pos34468097.1	Grain yield/HI	High night/Relative	Walk-in chamber	Os02g0806500	2	34422154	34425403	Similar to Glycosyl transferase family 2 protein.
77	Shared	Q6/Q23/HI_Rel	Chr2pos34468097.1	Grain yield/HI	High night/Relative	Walk-in chamber	Os02g0806400	2	34410557	34413403	Similar to Gata zn finger family protein.
78	Unique	Q7	Chr11pos23922165.1	Grain yield	High night	Walk-in chamber	Os11g0614900	11	23892404	23896095	Protein of unknown function DUF829, TMEM53 domain containing protein.
79	Unique	Q7	Chr11pos23922165.1	Grain yield	High night	Walk-in chamber	Os11g0615000	11	23906483	23909177	LNS2, Lipin/Ned1/Smp2 domain containing protein.
80	Unique	Q7	Chr11pos23922165.1	Grain yield	High night	Walk-in chamber	Os11g0615100	11	23909878	23913296	RNA polymerase I associated factor, A49-like domain containing protein.
81	Unique	Q7	Chr11pos23922165.1	Grain yield	High night	Walk-in chamber	Os11g0615200	11	23913819	23917177	SSXT family protein.
82	Unique	Q7	Chr11pos23922165.1	Grain yield	High night	Walk-in chamber	Os11g0615250	11	23922536	23923746	Similar to Bifunctional dihydrofolate reductase-thymidylate synthase.
83	Unique	Q7	Chr11pos23922165.1	Grain yield	High night	Walk-in chamber	Os11g0615300	11	23925810	23927860	Conserved hypothetical protein.
84	Unique	Q7	Chr11pos23922165.1	Grain yield	High night	Walk-in chamber	Os11g0615350	11	23928114	23928503	Conserved hypothetical protein.
85	Unique	Q7	Chr11pos23922165.1	Grain yield	High night	Walk-in chamber	Os11g0615550	11	23933751	23933807	Non-protein coding transcript.
86	Unique	Q7	Chr11pos23922165.1	Grain yield	High night	Walk-in chamber	Os11g0615600	11	23934121	23935127	Conserved hypothetical protein.
87	Unique	Q7	Chr11pos23922165.1	Grain yield	High night	Walk-in chamber	Os11g0615700	11	23938240	23942543	Proteasome subunit alpha type 5 (EC 3.4.25.1) (20S proteasome alpha subunit E) (20S proteasome subunit alpha-5).
88	Unique	Q7	Chr11pos23922165.1	Grain yield	High night	Walk-in chamber	Os11g0615750	11	23938499	23942192	Hypothetical gene.
89	Unique	Q7	Chr11pos23922165.1	Grain yield	High night	Walk-in chamber	Os11g0615800	11	23942684	23946580	DNA repair protein RAD51, Homologous pairing
90	Unique	Q7	Chr11pos23922165.1	Grain yield	High night	Walk-in chamber	Os11g0615900	11	23947040	23949310	Conserved hypothetical protein.
91	Unique	Q7	Chr11pos23922165.1	Grain yield	High night	Walk-in chamber	Os11g0616100	11	23968014	23975742	Similar to Protein kinase domain containing protein, expressed.
92	Unique	Q8	Chr2pos31666003.1	Grain yield	High night	Field-based heat tent	Os02g0753200	2	31673161	31675228	Conserved hypothetical protein.
93	Unique	Q8	Chr2pos31666003.1	Grain yield	High night	Field-based heat tent	Os02g0753300	2	31676474	31677436	Lipoxygenase, LH2 domain containing protein.
94	Unique	Q8	Chr2pos31666003.1	Grain yield	High night	Field-based heat tent	Os02g0753400	2	31683482	31684818	Conserved hypothetical protein.
95	Unique	Q8	Chr2pos31666003.1	Grain yield	High night	Field-based heat tent	Os02g0753500	2	31686188	31689398	Tetratricopeptide-like helical domain containing protein.
96	Unique	Q8	Chr2pos31666003.1	Grain yield	High night	Field-based heat tent	Os02g0753700	2	31696561	31697376	VQ domain containing protein.
97	Unique	Q8	Chr2pos31666003.1	Grain yield	High night	Field-based heat tent	Os02g0753800	2	31698204	31700438	Calcium-binding protein, Annexin, Heat and drought stress tolerance
98	Unique	Q8	Chr2pos31666003.1	Grain yield	High night	Field-based heat tent	Os02g0753850	2	31705279	31706797	Non-protein coding transcript.
99	Unique	Q8	Chr2pos31666003.1	Grain yield	High night	Field-based heat tent	Os02g0753900	2	31706165	31707298	Hypothetical conserved gene.
100	Unique	Q8	Chr2pos31666003.1	Grain yield	High night	Field-based heat tent	Os02g0754000	2	31707727	31710974	TLDc domain containing protein.
101	Unique	Q8	Chr2pos31666003.1	Grain yield	High night	Field-based heat tent	Os02g0754100	2	31711381	31716394	Similar to S1 self-incompatibility locus-linked pollen G211 protein.
102	Unique	Q9	Chr8pos1149355.1	Grain yield	High night	Field-based heat tent	Os08g0120200	8	1111315	1115778	ATPase, AAA+ type, core domain containing protein.
103	Unique	Q9	Chr8pos1149355.1	Grain yield	High night	Field-based heat tent	Os08g0120301	8	1117155	1119596	Hypothetical gene.
104	Unique	Q9	Chr8pos1149355.1	Grain yield	High night	Field-based heat tent	Os08g0120500	8	1121680	1126438	Similar to Topoisomerase-like protein.
105	Unique	Q9	Chr8pos1149355.1	Grain yield	High night	Field-based heat tent	Os08g0120550	8	1123079	1125981	Non-protein coding transcript.
106	Unique	Q9	Chr8pos1149355.1	Grain yield	High night	Field-based heat tent	Os08g0120600	8	1127884	1129553	Similar to Fructose-bisphosphate aldolase, cytoplasmic isozyme (EC 4.1.2.13).
107	Unique	Q9	Chr8pos1149355.1	Grain yield	High night	Field-based heat tent	Os08g0120900	8	1148943	1150555	Protein of unknown function DUF247, plant family protein.
108	Unique	Q9	Chr8pos1149355.1	Grain yield	High night	Field-based heat tent	Os08g0121275	8	1155873	1156250	Hypothetical conserved gene.
109	Unique	Q9	Chr8pos1149355.1	Grain yield	High night	Field-based heat tent	Os08g0121400	8	1179268	1179715	Similar to ribosome-like protein.
110	Unique	Q9	Chr8pos1149355.1	Grain yield	High night	Field-based heat tent	Os08g0121500	8	1182738	1187176	Protein of unknown function DUF247, plant domain containing protein.
111	Unique	Q9	Chr8pos1149355.1	Grain yield	High night	Field-based heat tent	Os08g0121800	8	1192971	1194665	Ribosomal protein S21 family protein.
112	Unique	Q9	Chr8pos1149355.1	Grain yield	High night	Field-based heat tent	Os08g0121900	8	1197186	1200092	Protein of unknown function DUF23 family protein.
113	Unique	Q9	Chr8pos1149355.1	Grain yield	High night	Field-based heat tent	Os08g0121925	8	1197233	1199883	Hypothetical protein.
114	Unique	YPP_Rel	Chr1pos22255654.1	Grain yield	Relative	Walk-in chamber	Os01g0577300	1	22301233	22327456	bHLH protein, Regulation of anthocyanin synthesis in the leaf sheath, (Nipponbare: nonfunctional)
115	Unique	YPP_Rel	Chr2pos18751285.1	Grain yield	Relative	Walk-in chamber	Os02g0517300	2	18705702	18711996	Topoisomerase II-associated protein PAT1 domain containing protein.
116	Unique	YPP_Rel	Chr3pos15905968.1	Grain yield	Relative	Walk-in chamber	Os03g0394900	3	15908038	15912222	Similar to nodulation protein-related.
117	Unique	YPP_Rel	Chr5pos25446637.1	Grain yield	Relative	Field-based heat tent	Os05g0513100	5	25436359	25438597	Similar to PlCYC4 protein (Fragment).
118	Unique	YPP_Rel	Chr5pos25446637.1	Grain yield	Relative	Field-based heat tent	Os05g0513200	5	25446943	25452141	NLI interacting factor domain containing protein.
119	Unique	YPP_Rel	Chr5pos25446637.1	Grain yield	Relative	Field-based heat tent	Os05g0513300	5	25453751	25455599	Hypothetical conserved gene.
120	Unique	YPP_Rel	Chr5pos25446637.1	Grain yield	Relative	Field-based heat tent	Os05g0513350	5	25456387	25456876	Similar to predicted protein.
121	Unique	YPP_Rel	Chr5pos25446637.1	Grain yield	Relative	Field-based heat tent	Os05g0513400	5	25458648	25462078	Protein of unknown function DUF803 family protein.
122	Unique	YPP_Rel	Chr5pos25446637.1	Grain yield	Relative	Field-based heat tent	Os05g0513450	5	25458856	25460715	Hypothetical protein.
123	Unique	YPP_Rel	Chr5pos25446637.1	Grain yield	Relative	Field-based heat tent	Os05g0513500	5	25462659	25464305	Similar to 50S ribosomal protein L33.
124	Unique	YPP_Rel	Chr5pos25446637.1	Grain yield	Relative	Field-based heat tent	Os05g0513600	5	25464547	25466433	Conserved hypothetical protein.
125	Unique	YPP_Rel	Chr5pos25446637.1	Grain yield	Relative	Field-based heat tent	Os05g0513700	5	25467047	25469495	Reticulon domain containing protein.
126	Unique	YPP_Rel	Chr5pos25446637.1	Grain yield	Relative	Field-based heat tent	Os05g0513800	5	25474799	25477024	Small GTP-binding protein OsRac2.
127	Unique	YPP_Rel	Chr5pos25446637.1	Grain yield	Relative	Field-based heat tent	Os05g0513900	5	25477119	25483468	Similar to Proline iminopeptidase (EC 3.4.11.5) (PIP) (Prolyl aminopeptidase) (PAP).
128	Unique	YPP_Rel	Chr5pos25446637.1	Grain yield	Relative	Field-based heat tent	Os05g0514200	5	25489349	25491319	OsPK4.
129	Unique	YPP_Rel	Chr5pos25446637.1	Grain yield	Relative	Field-based heat tent	Os05g0514250	5	25489525	25490887	Hypothetical protein.
130	Unique	YPP_Rel	Chr5pos29593994.1	Grain yield	Relative	Field-based heat tent	Os05g0593000	5	29545102	29546639	Phospholipase A2, active site domain containing protein.
131	Unique	YPP_Rel	Chr7pos23086735.1	Grain yield	Relative	Field-based heat tent	Os07g0571100	7	23049463	23053977	Hypothetical conserved gene.
132	Unique	YPP_Rel	Chr7pos23086735.1	Grain yield	Relative	Field-based heat tent	Os07g0571200	7	23055708	23056055	Hypothetical protein.
133	Unique	YPP_Rel	Chr7pos23086735.1	Grain yield	Relative	Field-based heat tent	Os07g0571300	7	23058800	23059595	Hypothetical protein.
134	Unique	YPP_Rel	Chr7pos23086735.1	Grain yield	Relative	Field-based heat tent	Os07g0571500	7	23070015	23074573	Similar to Transmembrane protein 49.
135	Unique	YPP_Rel	Chr7pos23086735.1	Grain yield	Relative	Field-based heat tent	Os07g0571600	7	23076409	23078827	Chalcone isomerase domain containing protein.
136	Unique	YPP_Rel	Chr7pos23086735.1	Grain yield	Relative	Field-based heat tent	Os07g0571700	7	23081214	23085128	Similar to Transporter-like protein.
137	Unique	YPP_Rel	Chr7pos23086735.1	Grain yield	Relative	Field-based heat tent	Os07g0571800	7	23086550	23087817	Similar to Protein YABBY 7.
138	Unique	YPP_Rel	Chr7pos23086735.1	Grain yield	Relative	Field-based heat tent	Os07g0571900	7	23087933	23090782	Prp18 domain containing protein.
139	Unique	YPP_Rel	Chr7pos23086735.1	Grain yield	Relative	Field-based heat tent	Os07g0572000	7	23091890	23094419	WD40 protein
140	Unique	YPP_Rel	Chr7pos23086735.1	Grain yield	Relative	Field-based heat tent	Os07g0572050	7	23095971	23096786	Similar to Copper amine oxidase.
141	Unique	YPP_Rel	Chr7pos23086735.1	Grain yield	Relative	Field-based heat tent	Os07g0572075	7	23096025	23099080	Hypothetical protein.
142	Unique	YPP_Rel	Chr7pos23086735.1	Grain yield	Relative	Field-based heat tent	Os07g0572100	7	23098564	23100449	Similar to Amine oxidase like protein (EC 1.4.3.6) (Copper amine oxidase).
143	Unique	YPP_Rel	Chr7pos23086735.1	Grain yield	Relative	Field-based heat tent	Os07g0572300	7	23106363	23108161	Protein of unknown function DUF868, plant family protein.
144	Unique	YPP_Rel	Chr7pos23086735.1	Grain yield	Relative	Field-based heat tent	Os07g0572400	7	23110169	23111254	Conserved hypothetical protein.
145	Unique	YPP_Rel	Chr7pos23086735.1	Grain yield	Relative	Field-based heat tent	Os07g0572500	7	23112171	23113903	Conserved hypothetical protein.
146	Unique	YPP_Rel	Chr7pos23086735.1	Grain yield	Relative	Field-based heat tent	Os07g0572600	7	23115846	23119820	Similar to F20D23.3 protein.
147	Unique	YPP_Rel	Chr7pos25293594.1	Grain yield	Relative	Field-based heat tent	Os07g0613300	7	25239766	25247922	Similar to PAUSED.
148	Unique	Q10	Chr2pos484762.1	100-seed weight	Control night	Walk-in chamber	Os02g0107600	2	434565	436081	Protein of unknown function DUF1677, Oryza sativa family protein.
149	Unique	Q10	Chr2pos484762.1	100-seed weight	Control night	Walk-in chamber	Os02g0107800	2	449100	449841	Conserved hypothetical protein.
150	Unique	Q10	Chr2pos484762.1	100-seed weight	Control night	Walk-in chamber	Os02g0107900	2	451471	453156	Similar to ABC transporter family, cholesterol/phospholipid flippase.
151	Unique	Q10	Chr2pos484762.1	100-seed weight	Control night	Walk-in chamber	Os02g0108000	2	458781	459988	Hypothetical protein.
152	Unique	Q10	Chr2pos484762.1	100-seed weight	Control night	Walk-in chamber	Os02g0108100	2	458901	460810	Conserved hypothetical protein.
153	Unique	Q10	Chr2pos484762.1	100-seed weight	Control night	Walk-in chamber	Os02g0108302	2	482360	483874	Hypothetical gene.
154	Unique	Q10	Chr2pos484762.1	100-seed weight	Control night	Walk-in chamber	Os02g0108400	2	482598	483761	Protein of unknown function DUF1677, Oryza sativa family protein.
155	Unique	Q10	Chr2pos484762.1	100-seed weight	Control night	Walk-in chamber	Os02g0108500	2	484413	485397	Non-protein coding transcript.
156	Unique	Q10	Chr2pos484762.1	100-seed weight	Control night	Walk-in chamber	Os02g0108700	2	487231	487548	Similar to predicted protein.
157	Unique	Q10	Chr2pos484762.1	100-seed weight	Control night	Walk-in chamber	Os02g0108800	2	488913	490611	Cytochrome P450 domain containing protein.
158	Unique	Q10	Chr2pos484762.1	100-seed weight	Control night	Walk-in chamber	Os02g0108900	2	491452	492594	Protein of unknown function DUF1677, Oryza sativa family protein.
159	Unique	Q10	Chr2pos484762.1	100-seed weight	Control night	Walk-in chamber	Os02g0109100	2	496768	500351	Similar to diphosphomevalonate decarboxylase.
160	Unique	Q10	Chr2pos484762.1	100-seed weight	Control night	Walk-in chamber	Os02g0109200	2	500469	503078	Protein of unknown function DUF793 family protein.
161	Unique	Q10	Chr2pos484762.1	100-seed weight	Control night	Walk-in chamber	Os02g0109400	2	509377	512956	Transcription factor jumonji/aspartyl beta-hydroxylase domain containing protein.
162	Unique	Q10	Chr2pos484762.1	100-seed weight	Control night	Walk-in chamber	Os02g0109501	2	513740	517148	Hypothetical conserved gene.
163	Unique	Q11	Chr7pos20225421.1	100-seed weight	Control night	Walk-in chamber	Os04g0407300	4	20187932	20189402	Conserved hypothetical protein.
164	Unique	Q11	Chr7pos20225421.1	100-seed weight	Control night	Walk-in chamber	Os04g0407350	4	20200158	20201627	Hypothetical protein.
165	Unique	Q11	Chr7pos20225421.1	100-seed weight	Control night	Walk-in chamber	Os04g0407500	4	20195358	20196270	Similar to H0321H01.2 protein.
166	Unique	Q11	Chr7pos20225421.1	100-seed weight	Control night	Walk-in chamber	Os04g0407800	4	20200632	20201883	Similar to H0321H01.3 protein.
167	Unique	Q11	Chr7pos20225421.1	100-seed weight	Control night	Walk-in chamber	Os04g0407850	4	20211382	20212986	Similar to H0321H01.4 protein.
168	Unique	Q11	Chr7pos20225421.1	100-seed weight	Control night	Walk-in chamber	Os04g0407900	4	20211572	20213269	Similar to Cytochrom P450-like protein.
169	Unique	Q11	Chr7pos20225421.1	100-seed weight	Control night	Walk-in chamber	Os04g0408600	4	20221253	20223066	Protein of unknown function DUF662 family protein.
170	Unique	Q11	Chr7pos20225421.1	100-seed weight	Control night	Walk-in chamber	Os04g0408650	4	20224676	20225094	Non-protein coding transcript.
171	Unique	Q11	Chr7pos20225421.1	100-seed weight	Control night	Walk-in chamber	Os04g0408700	4	20224698	20226415	Similar to DNA-binding protein S1FA1.
172	Unique	Q11	Chr7pos20225421.1	100-seed weight	Control night	Walk-in chamber	Os04g0408801	4	20229021	20229438	Non-protein coding transcript.
173	Unique	Q11	Chr7pos20225421.1	100-seed weight	Control night	Walk-in chamber	Os04g0408900	4	20229047	20231079	Similar to DNA-binding protein S1FA.
174	Unique	Q11	Chr7pos20225421.1	100-seed weight	Control night	Walk-in chamber	Os04g0409100	4	20236417	20238126	Similar to H0321H01.9 protein.
175	Unique	Q11	Chr7pos20225421.1	100-seed weight	Control night	Walk-in chamber	Os04g0409200	4	20240211	20243460	Starch branching enzyme IIa, Starch biosynthesis, Regulation of the properties of sugary endosperm
176	Unique	Q11	Chr7pos20225421.1	100-seed weight	Control night	Walk-in chamber	Os04g0409500	4	20245226	20249942	Serine/threonine-specific protein phosphatase and bis(5-nucleosyl)-tetraphosphatase domain containing protein.
177	Unique	Q11	Chr7pos20225421.1	100-seed weight	Control night	Walk-in chamber	Os04g0409600	4	20250090	20255721	Similar to Histone deacetylase.
178	Unique	Q11	Chr7pos20225421.1	100-seed weight	Control night	Walk-in chamber	Os04g0409900	4	20256143	20259273	Plant neutral invertase family protein.
179	Unique	Q11	Chr7pos20225421.1	100-seed weight	Control night	Walk-in chamber	Os04g0410050	4	20256626	20259226	Non-protein coding transcript.
180	Unique	Q11	Chr7pos20225421.1	100-seed weight	Control night	Walk-in chamber	Os04g0410200	4	20260053	20261564	Similar to H0321H01.14 protein.
181	Unique	Q11	Chr7pos20225421.1	100-seed weight	Control night	Walk-in chamber	Os04g0410250	4	20261677	20263159	Conserved hypothetical protein.
182	Unique	Q12	Chr2pos31959843.1	100-seed weight	Control night	Field-based heat tent	Os02g0757700	2	31908947	31911623	Cyclin-like F-box domain containing protein.
183	Unique	Q12	Chr2pos31959843.1	100-seed weight	Control night	Field-based heat tent	Os02g0757800	2	31910611	31911501	Hypothetical protein.
184	Unique	Q12	Chr2pos31959843.1	100-seed weight	Control night	Field-based heat tent	Os02g0757900	2	31916115	31920601	Similar to Poly(A)-binding protein II-like.
185	Unique	Q12	Chr2pos31959843.1	100-seed weight	Control night	Field-based heat tent	Os02g0758000	2	31920854	31922068	Similar to Low molecular weight heat shock protein precursor (Mitochondrial small heat shock protein 22).
186	Unique	Q12	Chr2pos31959843.1	100-seed weight	Control night	Field-based heat tent	Os02g0758100	2	31923814	31930111	Similar to LMBR1 integral membrane family protein.
187	Unique	Q12	Chr2pos31959843.1	100-seed weight	Control night	Field-based heat tent	Os02g0758200	2	31932285	31933316	Conserved hypothetical protein.
188	Unique	Q12	Chr2pos31959843.1	100-seed weight	Control night	Field-based heat tent	Os02g0758800	2	31951933	31953098	Cupredoxin domain containing protein.
189	Unique	Q12	Chr2pos31959843.1	100-seed weight	Control night	Field-based heat tent	Os02g0759000	2	31958975	31959951	Similar to DNA binding protein.
190	Unique	Q12	Chr2pos31959843.1	100-seed weight	Control night	Field-based heat tent	Os02g0759200	2	31959583	31959938	Hypothetical protein.
191	Unique	Q12	Chr2pos31959843.1	100-seed weight	Control night	Field-based heat tent	Os02g0759400	2	31967805	31969537	Zinc finger, RING/FYVE/PHD-type domain containing protein.
192	Unique	Q12	Chr2pos31959843.1	100-seed weight	Control night	Field-based heat tent	Os02g0759500	2	31975603	31978222	Pentatricopeptide repeat domain containing protein.
193	Unique	Q12	Chr2pos31959843.1	100-seed weight	Control night	Field-based heat tent	Os02g0759600	2	31986013	31989154	Hypothetical protein.
194	Unique	Q12	Chr2pos31959843.1	100-seed weight	Control night	Field-based heat tent	Os02g0759700	2	31986128	31988929	Leucine-rich repeat 2 containing protein.
195	Unique	Q12	Chr2pos31959843.1	100-seed weight	Control night	Field-based heat tent	Os02g0759800	2	31995410	31997065	Similar to pre-mRNA-splicing factor prp45.
196	Unique	Q12	Chr2pos31959843.1	100-seed weight	Control night	Field-based heat tent	Os02g0759900	2	31999250	32001236	Similar to threonine endopeptidase.
197	Unique	Q12	Chr2pos31959843.1	100-seed weight	Control night	Field-based heat tent	Os02g0760000	2	32001621	32004050	Similar to chaperone protein dnaJ.
198	Unique	Q12	Chr2pos31959843.1	100-seed weight	Control night	Field-based heat tent	Os02g0760200	2	32008014	32016901	Conserved hypothetical protein.
199	Unique	Q13	Chr2pos4831761.1	100-seed weight	High night	Walk-in chamber	Os02g0185766	2	4785252	4787028	Hypothetical protein.
200	Unique	Q13	Chr2pos4831761.1	100-seed weight	High night	Walk-in chamber	Os02g0185900	2	4785324	4787163	Hypothetical conserved gene.
201	Unique	Q13	Chr2pos4831761.1	100-seed weight	High night	Walk-in chamber	Os02g0186100	2	4791404	4793451	Hypothetical conserved gene.
202	Unique	Q13	Chr2pos4831761.1	100-seed weight	High night	Walk-in chamber	Os02g0186200	2	4796037	4797937	Similar to Cytochrome P450 CYP71K14.
203	Unique	Q13	Chr2pos4831761.1	100-seed weight	High night	Walk-in chamber	Os02g0186400	2	4803290	4806457	Spectrin repeat containing protein.
204	Unique	Q13	Chr2pos4831761.1	100-seed weight	High night	Walk-in chamber	Os02g0186500	2	4808249	4817094	Similar to Protein kinase-like protein.
205	Unique	Q13	Chr2pos4831761.1	100-seed weight	High night	Walk-in chamber	Os02g0186700	2	4820585	4822603	Conserved hypothetical protein.
206	Unique	Q13	Chr2pos4831761.1	100-seed weight	High night	Walk-in chamber	Os02g0186800	2	4824246	4825855	Cytochrome P450 family protein.
207	Unique	Q13	Chr2pos4831761.1	100-seed weight	High night	Walk-in chamber	Os02g0186900	2	4826405	4828206	Cytochrome P450 family protein.
208	Unique	Q13	Chr2pos4831761.1	100-seed weight	High night	Walk-in chamber	Os02g0186950	2	4829677	4830263	Hypothetical protein.
209	Unique	Q13	Chr2pos4831761.1	100-seed weight	High night	Walk-in chamber	Os02g0187000	2	4829205	4830333	Similar to Cytochrome P450 CYP71K14.
210	Unique	Q13	Chr2pos4831761.1	100-seed weight	High night	Walk-in chamber	Os02g0187100	2	4831212	4833985	Similar to cyclase.
211	Unique	Q13	Chr2pos4831761.1	100-seed weight	High night	Walk-in chamber	Os02g0187200	2	4838499	4841890	Exostosin-like family protein.
212	Unique	Q13	Chr2pos4831761.1	100-seed weight	High night	Walk-in chamber	Os02g0187300	2	4843988	4844463	Similar to predicted protein.
213	Unique	Q13	Chr2pos4831761.1	100-seed weight	High night	Walk-in chamber	Os02g0187400	2	4847753	4852502	PLC-like phosphodiesterase, TIM beta/alpha-barrel domain domain containing protein.
214	Unique	Q13	Chr2pos4831761.1	100-seed weight	High night	Walk-in chamber	Os02g0187500	2	4855965	4859029	Uncharacterised protein family UPF0047 domain containing protein.
215	Unique	Q13	Chr2pos4831761.1	100-seed weight	High night	Walk-in chamber	Os02g0187600	2	4859744	4862765	Similar to Tic21.
216	Unique	Q13	Chr2pos4831761.1	100-seed weight	High night	Walk-in chamber	Os02g0187700	2	4867738	4868831	Similar to Myb-related protein B (B-Myb) (Myb-related protein 1) (XMYB1).
217	Unique	Q13	Chr2pos4831761.1	100-seed weight	High night	Walk-in chamber	Os02g0187800	2	4870151	4874038	Cinnamyl-alcohol dehydrogenase, Lignin biosynthesis, Monolignol biosynthesis
218	Unique	Q14	Chr3pos6079159.1	100-seed weight	High night	Field-based heat tent	Os03g0215200	3	6041245	6048687	Putative transcription factor, Carpel specification, Midrib formation
219	Unique	Q14	Chr3pos6079159.1	100-seed weight	High night	Field-based heat tent	Os03g0215400	3	6052902	6061365	MADS-domain-containing protein, Sexual reproduction
220	Unique	Q14	Chr3pos6079159.1	100-seed weight	High night	Field-based heat tent	Os03g0215600	3	6069091	6069426	Zinc finger, CCHC retroviral-type domain containing protein.
221	Unique	Q14	Chr3pos6079159.1	100-seed weight	High night	Field-based heat tent	Os03g0215700	3	6079161	6084477	Myosin II heavy chain-like family protein.
222	Unique	Q14	Chr3pos6079159.1	100-seed weight	High night	Field-based heat tent	Os03g0215800	3	6085640	6089018	Pyridoxal phosphate-dependent enzyme, beta subunit domain containing protein.
223	Unique	Q14	Chr3pos6079159.1	100-seed weight	High night	Field-based heat tent	Os03g0215900	3	6089248	6091523	Plastid-localized pentatricopeptide repeat (PPR) protein, Plant growth and pollen development
224	Unique	Q14	Chr3pos6079159.1	100-seed weight	High night	Field-based heat tent	Os03g0216000	3	6098433	6100341	Similar to Zinc-finger protein KNUCKLES.
225	Unique	Q14	Chr3pos6079159.1	100-seed weight	High night	Field-based heat tent	Os03g0216300	3	6115338	6118762	Pentatricopeptide repeat domain containing protein.
226	Unique	Q14	Chr3pos6079159.1	100-seed weight	High night	Field-based heat tent	Os03g0216400	3	6118856	6120196	Pentatricopeptide repeat domain containing protein.
227	Unique	Q14	Chr3pos6079159.1	100-seed weight	High night	Field-based heat tent	Os03g0216500	3	6121324	6122376	Conserved hypothetical protein.
228	Unique	Q14	Chr3pos6079159.1	100-seed weight	High night	Field-based heat tent	Os03g0216600	3	6128597	6131133	Similar to Alpha-glucosidase like protein.
229	Unique	Q15	Chr4pos4550145.1	100-seed weight	High night	Field-based heat tent	Os04g0166300	4	4506106	4508529	Hypothetical gene.
230	Unique	Q15	Chr4pos4550145.1	100-seed weight	High night	Field-based heat tent	Os04g0166400	4	4509613	4513848	Similar to OSIGBa0136O08-OSIGBa0153H12.2 protein.
231	Unique	Q15	Chr4pos4550145.1	100-seed weight	High night	Field-based heat tent	Os04g0166450	4	4513296	4513875	Non-protein coding transcript.
232	Unique	Q15	Chr4pos4550145.1	100-seed weight	High night	Field-based heat tent	Os04g0166500	4	4520914	4521524	Hypothetical conserved gene.
233	Unique	Q15	Chr4pos4550145.1	100-seed weight	High night	Field-based heat tent	Os04g0166600	4	4543619	4547486	Similar to OSIGBa0136O08-OSIGBa0153H12.4 protein.
234	Unique	Q15	Chr4pos4550145.1	100-seed weight	High night	Field-based heat tent	Os04g0167300	4	4545258	4545771	Conserved hypothetical protein.
235	Unique	Q15	Chr4pos4550145.1	100-seed weight	High night	Field-based heat tent	Os04g0167701	4	4599353	4604670	Non-protein coding transcript.
236	Unique	HWT_Rel	Chr3pos33471970.1	100-seed weight	Relative	Walk-in chamber	Os03g0801500	3	33421660	33422747	Conserved hypothetical protein.
237	Unique	HWT_Rel	Chr4pos33782238.1	100-seed weight	Relative	Field-based heat tent	Os04g0661100	4	33733561	33734332	Similar to H0112G12.8 protein.
238	Unique	HWT_Rel	Chr4pos33782238.1	100-seed weight	Relative	Field-based heat tent	Os04g0661200	4	33735145	33739378	Inositol-pentakisphosphate 2-kinase, metazoa domain containing protein.
239	Unique	HWT_Rel	Chr4pos33782238.1	100-seed weight	Relative	Field-based heat tent	Os04g0661250	4	33735214	33736035	Hypothetical gene.
240	Unique	HWT_Rel	Chr4pos33782238.1	100-seed weight	Relative	Field-based heat tent	Os04g0661300	4	33740412	33746887	Similar to H0112G12.10 protein.
241	Unique	HWT_Rel	Chr4pos33782238.1	100-seed weight	Relative	Field-based heat tent	Os04g0661600	4	33761378	33764473	Homolog of MoeA, Molybdenum cofactor biosynthesis
242	Unique	HWT_Rel	Chr4pos33782238.1	100-seed weight	Relative	Field-based heat tent	Os04g0661700	4	33765000	33772389	Similar to H0112G12.14 protein.
243	Unique	HWT_Rel	Chr4pos33782238.1	100-seed weight	Relative	Field-based heat tent	Os04g0661800	4	33774455	33777293	MED7 family protein.
244	Unique	HWT_Rel	Chr4pos33782238.1	100-seed weight	Relative	Field-based heat tent	Os04g0661900	4	33777528	33781125	Similar to 26S proteasome regulatory particle non-ATPase subunit8.
245	Unique	HWT_Rel	Chr4pos33782238.1	100-seed weight	Relative	Field-based heat tent	Os04g0661950	4	33777675	33779206	Non-protein coding transcript.
246	Unique	HWT_Rel	Chr4pos33782238.1	100-seed weight	Relative	Field-based heat tent	Os04g0662000	4	33782093	33784156	Similar to BSD domain containing protein.
247	Unique	HWT_Rel	Chr4pos33782238.1	100-seed weight	Relative	Field-based heat tent	Os04g0662100	4	33784400	33786414	Similar to 40S ribosomal protein S4-like.
248	Unique	HWT_Rel	Chr4pos33782238.1	100-seed weight	Relative	Field-based heat tent	Os04g0662200	4	33789435	33790386	Auxin responsive SAUR protein family protein.
249	Unique	HWT_Rel	Chr4pos33782238.1	100-seed weight	Relative	Field-based heat tent	Os04g0662400	4	33804424	33805473	Auxin responsive SAUR protein family protein.
250	Unique	HWT_Rel	Chr4pos33782238.1	100-seed weight	Relative	Field-based heat tent	Os04g0662600	4	33809616	33812412	Similar to Naringenin,2-oxoglutarate 3-dioxygenase.
251	Unique	HWT_Rel	Chr4pos33782238.1	100-seed weight	Relative	Field-based heat tent	Os04g0662700	4	33814158	33818739	Similar to GTP cyclohydrolase 1 isoform TaA.
252	Unique	HWT_Rel	Chr4pos33782238.1	100-seed weight	Relative	Field-based heat tent	Os04g0662800	4	33822434	33828560	Regulator of chromosome condensation, RCC1 domain containing protein.
253	Unique	HWT_Rel	Chr4pos33782238.1	100-seed weight	Relative	Field-based heat tent	Os04g0662850	4	33822444	33828449	Hypothetical protein.
254	Unique	HWT_Rel	Chr4pos33782238.1	100-seed weight	Relative	Field-based heat tent	Os04g0662900	4	33828951	33832034	RNA polymerase III transcriptional repressor, MAF1 domain containing protein.
255	Unique	HWT_Rel	Chr5pos25446637.1	100-seed weight	Relative	Field-based heat tent	Os05g0512600	5	25399448	25401593	X8 domain containing protein.
256	Unique	HWT_Rel	Chr5pos29593994.1	100-seed weight	Relative	Field-based heat tent	Os05g0593100	5	29547451	29551624	Similar to Vacuolar ATP synthase subunit C (EC 3.6.3.14) (V-ATPase C subunit) (Vacuolar proton pump C subunit).
257	Unique	HWT_Rel	Chr5pos29593994.1	100-seed weight	Relative	Field-based heat tent	Os05g0593150	5	29547868	29550160	Hypothetical gene.
258	Unique	HWT_Rel	Chr5pos29593994.1	100-seed weight	Relative	Field-based heat tent	Os05g0593200	5	29552673	29554019	Conserved hypothetical protein.
259	Unique	HWT_Rel	Chr5pos29593994.1	100-seed weight	Relative	Field-based heat tent	Os05g0593300	5	29554792	29559818	Conserved hypothetical protein.
260	Unique	HWT_Rel	Chr5pos29593994.1	100-seed weight	Relative	Field-based heat tent	Os05g0593550	5	29563935	29566473	Hypothetical conserved gene.
261	Unique	HWT_Rel	Chr5pos29593994.1	100-seed weight	Relative	Field-based heat tent	Os05g0593800	5	29571146	29575990	Similar to Dual specificity kinase 1.
262	Unique	HWT_Rel	Chr5pos29593994.1	100-seed weight	Relative	Field-based heat tent	Os05g0593900	5	29579051	29580572	Similar to C13 endopeptidase NP1 precursor.
263	Unique	HWT_Rel	Chr5pos29593994.1	100-seed weight	Relative	Field-based heat tent	Os05g0594001	5	29583709	29584308	Non-protein coding transcript.
264	Unique	HWT_Rel	Chr5pos29593994.1	100-seed weight	Relative	Field-based heat tent	Os05g0594100	5	29584835	29586021	Similar to GDA2 protein.
265	Unique	HWT_Rel	Chr5pos29593994.1	100-seed weight	Relative	Field-based heat tent	Os05g0594200	5	29588659	29593839	Similar to Cation/proton exchanger 1a.
266	Unique	HWT_Rel	Chr5pos29593994.1	100-seed weight	Relative	Field-based heat tent	Os05g0594300	5	29589547	29590948	Hypothetical protein.
267	Unique	HWT_Rel	Chr5pos29593994.1	100-seed weight	Relative	Field-based heat tent	Os05g0594500	5	29595609	29601356	Invasin/intimin cell-adhesion domain containing protein.
268	Unique	HWT_Rel	Chr5pos29593994.1	100-seed weight	Relative	Field-based heat tent	Os05g0594700	5	29609464	29616217	Similar to Hv711N16.16 (Fragment).
269	Unique	HWT_Rel	Chr5pos29593994.1	100-seed weight	Relative	Field-based heat tent	Os05g0594750	5	29609622	29613537	Non-protein coding transcript.
270	Unique	HWT_Rel	Chr5pos29593994.1	100-seed weight	Relative	Field-based heat tent	Os05g0594800	5	29617903	29622923	Similar to Adhesion regulating molecule conserved region family protein.
271	Unique	HWT_Rel	Chr5pos29593994.1	100-seed weight	Relative	Field-based heat tent	Os05g0594900	5	29623082	29625108	Similar to U6 snRNA-associated Sm-like protein LSm8.
272	Unique	HWT_Rel	Chr5pos29593994.1	100-seed weight	Relative	Field-based heat tent	Os05g0595000	5	29625036	29625780	Allergen V5/Tpx-1 related family protein.
273	Unique	HWT_Rel	Chr5pos29593994.1	100-seed weight	Relative	Field-based heat tent	Os05g0595100	5	29632006	29635661	Uridine-diphospho-(UDP)-glucose 4-epimerase, Cell wall carbohydrate partitioning during nitrogen (N) limitation
274	Unique	HWT_Rel	Chr5pos29593994.1	100-seed weight	Relative	Field-based heat tent	Os05g0595200	5	29634921	29638262	Allergen V5/Tpx-1 related family protein.
275	Unique	HWT_Rel	Chr6pos909702.1	100-seed weight	Relative	Field-based heat tent	Os06g0115300	6	860908	862566	Acyl-CoA-binding protein , Stress response
276	Unique	HWT_Rel	Chr8pos4667697.1	100-seed weight	Relative	Walk-in chamber	Os08g0179000	8	4630538	4638873	Protein kinase, catalytic domain domain containing protein.
277	Unique	HWT_Rel	Chr8pos4667697.1	100-seed weight	Relative	Walk-in chamber	Os08g0179100	8	4635580	4638628	Hypothetical protein.
278	Unique	HWT_Rel	Chr8pos4667697.1	100-seed weight	Relative	Walk-in chamber	Os08g0179150	8	4635505	4636456	Hypothetical conserved gene.
279	Unique	HWT_Rel	Chr8pos4667697.1	100-seed weight	Relative	Walk-in chamber	Os08g0179400	8	4645325	4648753	Hypothetical conserved gene.
280	Unique	HWT_Rel	Chr8pos4667697.1	100-seed weight	Relative	Walk-in chamber	Os08g0179900	8	4672775	4675317	Uncharacterised conserved protein UCP012943 domain containing protein.
281	Unique	HWT_Rel	Chr8pos4667697.1	100-seed weight	Relative	Walk-in chamber	Os08g0180000	8	4676292	4680426	mRNA capping enzyme, large subunit family protein.
282	Unique	HWT_Rel	Chr8pos4667697.1	100-seed weight	Relative	Walk-in chamber	Os08g0180100	8	4692655	4696632	Similar to SET domain-containing protein.
283	Unique	HWT_Rel	Chr8pos4667697.1	100-seed weight	Relative	Walk-in chamber	Os08g0180300	8	4701040	4708339	DEAD-like helicase, N-terminal domain containing protein.
284	Unique	HWT_Rel	Chr8pos4667697.1	100-seed weight	Relative	Walk-in chamber	Os08g0180400	8	4709755	4710209	Similar to Kinesin-like protein.
285	Unique	HWT_Rel	Chr8pos4667697.1	100-seed weight	Relative	Walk-in chamber	Os08g0180500	8	4713705	4717694	Zinc finger, BED-type predicted domain containing protein.
286	Unique	HWT_Rel	Chr8pos25495868.1	100-seed weight	Relative	Walk-in chamber	Os08g0513300	8	25444516	25450065	Helix-hairpin-helix motif, class 2 domain containing protein.
287	Unique	HWT_Rel	Chr8pos25495868.1	100-seed weight	Relative	Field-based heat tent	Os08g0513600	8	25467761	25468115	Hypothetical conserved gene.
288	Unique	HWT_Rel	Chr8pos25495868.1	100-seed weight	Relative	Field-based heat tent	Os08g0513700	8	25484503	25487437	Similar to Squamosa promoter-binding-like protein 15.
289	Unique	HWT_Rel	Chr8pos25495868.1	100-seed weight	Relative	Field-based heat tent	Os08g0514000	8	25493856	25494860	Protein kinase, catalytic domain domain containing protein.
290	Unique	HWT_Rel	Chr8pos25495868.1	100-seed weight	Relative	Field-based heat tent	Os08g0514033	8	25494552	25496092	Hypothetical protein.
291	Unique	HWT_Rel	Chr8pos25495868.1	100-seed weight	Relative	Field-based heat tent	Os08g0514066	8	25495910	25496359	Similar to H0201G08.2 protein.
292	Unique	HWT_Rel	Chr8pos25495868.1	100-seed weight	Relative	Field-based heat tent	Os08g0514100	8	25498232	25502014	Legume lectin, beta chain domain containing protein.
293	Unique	HWT_Rel	Chr8pos25495868.1	100-seed weight	Relative	Field-based heat tent	Os08g0514300	8	25512663	25518531	Similar to H0425E08.13 protein.
294	Unique	HWT_Rel	Chr8pos25495868.1	100-seed weight	Relative	Field-based heat tent	Os08g0514600	8	25534766	25535846	Hypothetical conserved gene.
295	Unique	HWT_Rel	Chr11pos1113438.1	100-seed weight	Relative	Field-based heat tent	Os11g0123250	11	1071224	1076788	Non-protein coding transcript.
296	Unique	Q16	Chr1pos6652979.1	Harvest index	Control night	Walk-in chamber	Os01g0220700	1	6612386	6613717	Similar to predicted protein.
297	Unique	Q16	Chr1pos6652979.1	Harvest index	Control night	Walk-in chamber	Os01g0220801	1	6617011	6618001	Hypothetical protein.
298	Unique	Q16	Chr1pos6652979.1	Harvest index	Control night	Walk-in chamber	Os01g0220900	1	6617173	6621786	Hypothetical conserved gene.
299	Unique	Q16	Chr1pos6652979.1	Harvest index	Control night	Walk-in chamber	Os01g0221000	1	6625041	6625522	Hypothetical protein.
300	Unique	Q16	Chr1pos6652979.1	Harvest index	Control night	Walk-in chamber	Os01g0221100	1	6627308	6630462	GH3 auxin-responsive promoter family protein.
301	Unique	Q16	Chr1pos6652979.1	Harvest index	Control night	Walk-in chamber	Os01g0221300	1	6642665	6645159	Conserved hypothetical protein.
302	Unique	Q16	Chr1pos6652979.1	Harvest index	Control night	Walk-in chamber	Os01g0221400	1	6649853	6650092	Conserved hypothetical protein.
303	Unique	Q16	Chr1pos6652979.1	Harvest index	Control night	Walk-in chamber	Os01g0221500	1	6653148	6655290	Protein of unknown function DUF2358 domain containing protein.
304	Unique	Q16	Chr1pos6652979.1	Harvest index	Control night	Walk-in chamber	Os01g0221600	1	6659237	6662320	Aluminum-activated malate transporter, Malate-permeable anion channel, Facilitation of malate efflux from cells
305	Unique	Q16	Chr1pos6652979.1	Harvest index	Control night	Walk-in chamber	Os01g0221700	1	6663533	6666725	Similar to GDT1-like protein 1, chloroplastic.
306	Unique	Q16	Chr1pos6652979.1	Harvest index	Control night	Walk-in chamber	Os01g0221800	1	6667187	6667623	Non-protein coding transcript.
307	Unique	Q16	Chr1pos6652979.1	Harvest index	Control night	Walk-in chamber	Os01g0221900	1	6667724	6670479	Similar to peptidase C45, acyl-coenzyme A/6-aminopenicillanic acid acyl-transferase.
308	Unique	Q16	Chr1pos6652979.1	Harvest index	Control night	Walk-in chamber	Os01g0222001	1	6676522	6678026	Hypothetical conserved gene.
309	Unique	Q16	Chr1pos6652979.1	Harvest index	Control night	Walk-in chamber	Os01g0222300	1	6694030	6696795	Conserved hypothetical protein.
310	Unique	Q16	Chr1pos6652979.1	Harvest index	Control night	Walk-in chamber	Os01g0222500	1	6699636	6703371	Similar to Vacuolar ATP synthase subunit E (EC 3.6.3.14) (V-ATPase E subunit) (Vacuolar proton pump E subunit).
311	Unique	Q17	Chr4pos15947167.1	Harvest index	Control night	Walk-in chamber	Os04g0337800	4	15904657	15911580	Similar to IN2-2 protein.
312	Unique	Q17	Chr4pos15947167.1	Harvest index	Control night	Walk-in chamber	Os04g0338000	4	15915699	15918901	Similar to IN2-2 protein.
313	Unique	Q17	Chr4pos15947167.1	Harvest index	Control night	Walk-in chamber	Os04g0338100	4	15924375	15928109	Similar to IN2-2 protein.
314	Unique	Q17	Chr4pos15947167.1	Harvest index	Control night	Walk-in chamber	Os04g0338950	4	15986497	15989460	Hypothetical protein.
315	Unique	Q18	Chr1pos29483935.1	Harvest index	Control night	Field-based heat tent	Os01g0708350	1	29431941	29434694	Non-protein coding transcript.
316	Unique	Q18	Chr1pos29483935.1	Harvest index	Control night	Field-based heat tent	Os01g0708400	1	29436121	29436450	Non-protein coding transcript.
317	Unique	Q18	Chr1pos29483935.1	Harvest index	Control night	Field-based heat tent	Os01g0708500	1	29437410	29439551	Similar to lysine decarboxylase-like protein.
318	Unique	Q18	Chr1pos29483935.1	Harvest index	Control night	Field-based heat tent	Os01g0708600	1	29442652	29447102	TRAPP I complex, Trs31 domain containing protein.
319	Unique	Q18	Chr1pos29483935.1	Harvest index	Control night	Field-based heat tent	Os01g0708700	1	29448081	29450454	IQ calmodulin-binding region domain containing protein.
320	Unique	Q18	Chr1pos29483935.1	Harvest index	Control night	Field-based heat tent	Os01g0708900	1	29458644	29462865	Mitochondrial substrate carrier family protein.
321	Unique	Q18	Chr1pos29483935.1	Harvest index	Control night	Field-based heat tent	Os01g0709000	1	29469565	29471507	Similar to Transcription factor MYB1.
322	Unique	Q18	Chr1pos29483935.1	Harvest index	Control night	Field-based heat tent	Os01g0709100	1	29470589	29473233	Hypothetical protein.
323	Unique	Q18	Chr1pos29483935.1	Harvest index	Control night	Field-based heat tent	Os01g0709400	1	29479108	29482865	Survival protein SurE family protein.
324	Unique	Q18	Chr1pos29483935.1	Harvest index	Control night	Field-based heat tent	Os01g0709500	1	29483273	29488397	Similar to Serine/threonine-protein kinase PBS1 (EC 2.7.1.37) (AvrPphB susceptible protein 1).
325	Unique	Q18	Chr1pos29483935.1	Harvest index	Control night	Field-based heat tent	Os01g0709750	1	29484876	29488093	Hypothetical gene.
326	Unique	Q18	Chr1pos29483935.1	Harvest index	Control night	Field-based heat tent	Os01g0710000	1	29501122	29506948	Similar to WD-repeat protein RBAP1.
327	Unique	Q18	Chr1pos29483935.1	Harvest index	Control night	Field-based heat tent	Os01g0710100	1	29508034	29509147	Hypothetical conserved gene.
328	Unique	Q18	Chr1pos29483935.1	Harvest index	Control night	Field-based heat tent	Os01g0710200	1	29513380	29514941	Polyamine oxidase, Polyamine catabolism
329	Unique	Q18	Chr1pos29483935.1	Harvest index	Control night	Field-based heat tent	Os01g0710250	1	29521077	29523276	Hypothetical conserved gene.
330	Unique	Q18	Chr1pos29483935.1	Harvest index	Control night	Field-based heat tent	Os01g0710300	1	29521879	29522961	Conserved hypothetical protein.
331	Unique	Q18	Chr1pos29483935.1	Harvest index	Control night	Field-based heat tent	Os01g0710700	1	29529874	29532765	Lipase, class 3 family protein.
332	Unique	Q19	Chr1pos30060165.1	Harvest index	Control night	Field-based heat tent	Os01g0719700	1	30011021	30011903	Similar to HCF101 (HIGH-CHLOROPHYLL-FLUORESCENCE 101); ATP binding.
333	Unique	Q19	Chr1pos30060165.1	Harvest index	Control night	Field-based heat tent	Os01g0719800	1	30010144	30015371	Hypothetical protein.
334	Unique	Q19	Chr1pos30060165.1	Harvest index	Control night	Field-based heat tent	Os01g0719900	1	30013746	30015148	Similar to predicted protein.
335	Unique	Q19	Chr1pos30060165.1	Harvest index	Control night	Field-based heat tent	Os01g0720000	1	30015934	30017339	Peptidase A1 domain containing protein.
336	Unique	Q19	Chr1pos30060165.1	Harvest index	Control night	Field-based heat tent	Os01g0720200	1	30020954	30021230	Non-protein coding transcript.
337	Unique	Q19	Chr1pos30060165.1	Harvest index	Control night	Field-based heat tent	Os01g0720300	1	30021240	30023716	NADH-ubiquinone oxidoreductase 20 kDa subunit, mitochondrial precursor (EC 1.6.5.3) (EC 1.6.99.3) (Complex I-20KD) (CI-20KD).
338	Unique	Q19	Chr1pos30060165.1	Harvest index	Control night	Field-based heat tent	Os01g0720400	1	30025366	30026465	HAD-superfamily subfamily IB hydrolase, hypothetical 1 protein.
339	Unique	Q19	Chr1pos30060165.1	Harvest index	Control night	Field-based heat tent	Os01g0720500	1	30030998	30032054	Similar to Type I chlorophyll a/b-binding protein b (Fragment).
340	Unique	Q19	Chr1pos30060165.1	Harvest index	Control night	Field-based heat tent	Os01g0720600	1	30032433	30041425	Starch synthase, Starch biosynthesis
341	Unique	Q19	Chr1pos30060165.1	Harvest index	Control night	Field-based heat tent	Os01g0720700	1	30043446	30043783	Similar to satase isoform I.
342	Unique	Q19	Chr1pos30060165.1	Harvest index	Control night	Field-based heat tent	Os01g0720800	1	30048381	30049982	Hypothetical conserved gene.
343	Unique	Q19	Chr1pos30060165.1	Harvest index	Control night	Field-based heat tent	Os01g0720801	1	30055456	30057472	Hypothetical gene.
344	Unique	Q19	Chr1pos30060165.1	Harvest index	Control night	Field-based heat tent	Os01g0720900	1	30055567	30057039	Hypothetical conserved gene.
345	Unique	Q19	Chr1pos30060165.1	Harvest index	Control night	Field-based heat tent	Os01g0721000	1	30059264	30060869	NB-ARC domain containing protein.
346	Unique	Q19	Chr1pos30060165.1	Harvest index	Control night	Field-based heat tent	Os01g0721100	1	30062758	30066302	Conserved hypothetical protein.
347	Unique	Q19	Chr1pos30060165.1	Harvest index	Control night	Field-based heat tent	Os01g0721200	1	30068602	30070131	Similar to cDNA clone:J013002N02, full insert sequence.
348	Unique	Q19	Chr1pos30060165.1	Harvest index	Control night	Field-based heat tent	Os01g0721300	1	30075624	30077126	Similar to cDNA clone:J013002N02, full insert sequence.
349	Unique	Q19	Chr1pos30060165.1	Harvest index	Control night	Field-based heat tent	Os01g0721400	1	30079674	30081481	NB-ARC domain containing protein.
350	Unique	Q19	Chr1pos30060165.1	Harvest index	Control night	Field-based heat tent	Os01g0721500	1	30082783	30085762	NB-ARC domain containing protein.
351	Unique	Q19	Chr1pos30060165.1	Harvest index	Control night	Field-based heat tent	Os01g0721700	1	30088521	30088871	Hypothetical genes.
352	Unique	Q19	Chr1pos30060165.1	Harvest index	Control night	Field-based heat tent	Os01g0721800	1	30091365	30093186	Protein kinase-like domain containing protein.
353	Unique	Q19	Chr1pos30060165.1	Harvest index	Control night	Field-based heat tent	Os01g0721900	1	30095511	30096409	Similar to plasminogen activator inhibitor 1 RNA-binding protein.
354	Unique	Q19	Chr1pos30060165.1	Harvest index	Control night	Field-based heat tent	Os01g0722100	1	30102985	30107341	Bacterial transferase hexapeptide repeat domain containing protein.
355	Unique	Q20	Chr11pos23898551.1	Harvest index	Control night	Field-based heat tent	Os11g0614500	11	23852063	23853995	Similar to Patatin-like protein.
356	Unique	Q20	Chr11pos23898551.1	Harvest index	Control night	Field-based heat tent	Os11g0614800	11	23866045	23867666	Similar to Cyclin-dependent kinase inhibitor 7.
357	Unique	Q21	Chr11pos24244335.1	Harvest index	Control night	Field-based heat tent	Os11g0620500	11	24192139	24195237	Tyrosine protein kinase domain containing protein.
358	Unique	Q21	Chr11pos24244335.1	Harvest index	Control night	Field-based heat tent	Os11g0620800	11	24203624	24204382	Hypothetical conserved gene.
359	Unique	Q21	Chr11pos24244335.1	Harvest index	Control night	Field-based heat tent	Os11g0621000	11	24210824	24214593	Protein of unknown function DUF716 family protein.
360	Unique	Q21	Chr11pos24244335.1	Harvest index	Control night	Field-based heat tent	Os11g0621200	11	24218226	24218772	Similar to OSIGBa0117N13.1 protein.
361	Unique	Q21	Chr11pos24244335.1	Harvest index	Control night	Field-based heat tent	Os11g0621300	11	24219144	24224045	Protein of unknown function DUF1399 family protein.
362	Unique	Q21	Chr11pos24244335.1	Harvest index	Control night	Field-based heat tent	Os11g0621400	11	24226400	24227678	Conserved hypothetical protein.
363	Unique	Q21	Chr11pos24244335.1	Harvest index	Control night	Field-based heat tent	Os11g0621500	11	24230431	24233404	Similar to EARLY FLOWERING 4 (Fragment).
364	Unique	Q21	Chr11pos24244335.1	Harvest index	Control night	Field-based heat tent	Os11g0621825	11	24267570	24268145	Similar to Universal stress protein 1561.
365	Unique	Q21	Chr11pos24244335.1	Harvest index	Control night	Field-based heat tent	Os11g0622150	11	24270938	24271428	Hypothetical conserved gene.
366	Unique	Q21	Chr11pos24244335.1	Harvest index	Control night	Field-based heat tent	Os11g0622200	11	24273616	24274255	Hypothetical protein.
367	Unique	Q21	Chr11pos24244335.1	Harvest index	Control night	Field-based heat tent	Os11g0622600	11	24279005	24280117	TRAF-type domain containing protein.
368	Unique	Q22	Chr2pos25528306.1	Harvest index	High night	Walk-in chamber	Os02g0635400	2	25480704	25480964	Non-protein coding transcript.
369	Unique	Q22	Chr2pos25528306.1	Harvest index	High night	Walk-in chamber	Os02g0635600	2	25488084	25491732	Tyrosine protein kinase domain containing protein.
370	Unique	Q22	Chr2pos25528306.1	Harvest index	High night	Walk-in chamber	Os02g0635700	2	25491958	25493981	E2F-associated phosphoprotein domain containing protein.
371	Unique	Q22	Chr2pos25528306.1	Harvest index	High night	Walk-in chamber	Os02g0635800	2	25497325	25498429	Transcription factor, TCP domain containing protein.
372	Unique	Q22	Chr2pos25528306.1	Harvest index	High night	Walk-in chamber	Os02g0635966	2	25506322	25506394	Non-protein coding transcript.
373	Unique	Q22	Chr2pos25528306.1	Harvest index	High night	Walk-in chamber	Os02g0636300	2	25510882	25513587	DEAD-like helicase, N-terminal domain containing protein.
374	Unique	Q22	Chr2pos25528306.1	Harvest index	High night	Walk-in chamber	Os02g0636400	2	25514509	25515465	Leucine-rich repeat, cysteine-containing subtype containing protein.
375	Unique	Q22	Chr2pos25528306.1	Harvest index	High night	Walk-in chamber	Os02g0636600	2	25523466	25524380	GRAM domain containing protein.
376	Unique	Q22	Chr2pos25528306.1	Harvest index	High night	Walk-in chamber	Os02g0636700	2	25527702	25529056	GRAM domain containing protein.
377	Unique	Q22	Chr2pos25528306.1	Harvest index	High night	Walk-in chamber	Os02g0637000	2	25539579	25540404	Similar to OSIGBa0135K14.7 protein.
378	Unique	Q22	Chr2pos25528306.1	Harvest index	High night	Walk-in chamber	Os02g0637200	2	25550305	25550944	Conserved hypothetical protein.
379	Unique	Q22	Chr2pos25528306.1	Harvest index	High night	Walk-in chamber	Os02g0637700	2	25565865	25569036	Similar to Alcohol dehydrogenase-like protein.
380	Unique	Q22	Chr2pos25528306.1	Harvest index	High night	Walk-in chamber	Os02g0637800	2	25569174	25574848	Protein of unknown function DUF639 family protein.
381	Unique	Q22	Chr2pos25528306.1	Harvest index	High night	Walk-in chamber	Os02g0637900	2	25576773	25579160	Conserved hypothetical protein.
382	Unique	Q24	Chr4pos28033149.1	Harvest index	High night	Walk-in chamber	Os04g0558400	4	27984142	27990550	RmlC-like jelly roll fold domain containing protein.
383	Unique	Q24	Chr4pos28033149.1	Harvest index	High night	Walk-in chamber	Os04g0558500	4	27990856	27992378	Hypothetical conserved gene.
384	Unique	Q24	Chr4pos28033149.1	Harvest index	High night	Walk-in chamber	Os04g0558700	4	27994902	27995820	Conserved hypothetical protein.
385	Unique	Q24	Chr4pos28033149.1	Harvest index	High night	Walk-in chamber	Os04g0558900	4	27997197	27999958	Peptidase S8, subtilisin-related domain containing protein.
386	Unique	Q24	Chr4pos28033149.1	Harvest index	High night	Walk-in chamber	Os04g0559000	4	28001629	28003911	Proteinase inhibitor, propeptide domain containing protein.
387	Unique	Q24	Chr4pos28033149.1	Harvest index	High night	Walk-in chamber	Os04g0559100	4	28015166	28015926	Similar to Pollen-specific kinase partner protein.
388	Unique	Q24	Chr4pos28033149.1	Harvest index	High night	Walk-in chamber	Os04g0559200	4	28016067	28021961	Protein of unknown function DUF3741 domain containing protein.
389	Unique	Q24	Chr4pos28033149.1	Harvest index	High night	Walk-in chamber	Os04g0559400	4	28026561	28027959	Similar to Branched-chain-amino-acid aminotransferase.
390	Unique	Q24	Chr4pos28033149.1	Harvest index	High night	Walk-in chamber	Os04g0559550	4	28033103	28033357	Conserved hypothetical protein.
391	Unique	Q24	Chr4pos28033149.1	Harvest index	High night	Walk-in chamber	Os04g0559700	4	28046582	28048410	Aquaporin, Plasma membrane intrinsic protein, CO<sub>2</sub> diffusion-associated photosynthesis, Phloem sucrose transport
392	Unique	Q24	Chr4pos28033149.1	Harvest index	High night	Walk-in chamber	Os04g0559750	4	28046671	28048148	Hypothetical protein.
393	Unique	Q24	Chr4pos28033149.1	Harvest index	High night	Walk-in chamber	Os04g0559800	4	28049246	28056867	Similar to YDA.
394	Unique	Q24	Chr4pos28033149.1	Harvest index	High night	Walk-in chamber	Os04g0559950	4	28055785	28055881	Non-protein coding transcript.
395	Unique	Q24	Chr4pos28033149.1	Harvest index	High night	Walk-in chamber	Os04g0560100	4	28061538	28063632	Cytochrome P450 family protein.
396	Unique	Q24	Chr4pos28033149.1	Harvest index	High night	Walk-in chamber	Os04g0560200	4	28065102	28066907	Thioredoxin domain 2 containing protein.
397	Unique	Q24	Chr4pos28033149.1	Harvest index	High night	Walk-in chamber	Os04g0560300	4	28067392	28070371	Similar to flowering locus D.
398	Unique	Q24	Chr4pos28033149.1	Harvest index	High night	Walk-in chamber	Os04g0560400	4	28071456	28074593	Similar to Alpha-L-fucosidase 1.
399	Unique	Q24	Chr4pos28033149.1	Harvest index	High night	Walk-in chamber	Os04g0560500	4	28075550	28081147	Amine oxidase domain containing protein.
400	Unique	Q24	Chr4pos28033149.1	Harvest index	High night	Walk-in chamber	Os04g0560600	4	28079507	28082320	Calcium-dependent protein kinase, Salt-stress tolerance, Blast disease resistance, Nitrogen metabolism
401	Shared	Q25/HI_Rel	Chr11pos3631830.1	Harvest index	High night/Relative	Walk-in chamber	Os11g0173100	11	3607019	3608532	Non-protein coding transcript.
402	Shared	Q25/HI_Rel	Chr11pos3631830.1	Harvest index	High night/Relative	Walk-in chamber	Os11g0173366	11	3617310	3619647	Hypothetical gene.
403	Shared	Q25/HI_Rel	Chr11pos3631830.1	Harvest index	High night/Relative	Walk-in chamber	Os11g0173432	11	3627548	3631952	Protein kinase, catalytic domain domain containing protein.
404	Shared	Q25/HI_Rel	Chr11pos3631830.1	Harvest index	High night/Relative	Walk-in chamber	Os11g0173500	11	3633303	3638002	Leucine-rich repeat, typical subtype domain containing protein.
405	Shared	Q25/HI_Rel	Chr11pos3631830.1	Harvest index	High night/Relative	Walk-in chamber	Os11g0173550	11	3640348	3644132	Hypothetical conserved gene.
406	Shared	Q25/HI_Rel	Chr11pos3631830.1	Harvest index	High night/Relative	Walk-in chamber	Os11g0173600	11	3649441	3653629	Non-protein coding transcript.
407	Shared	Q25/HI_Rel	Chr11pos3631830.1	Harvest index	High night/Relative	Walk-in chamber	Os11g0173750	11	3652355	3652735	Similar to Leucine Rich Repeat family protein, expressed.
408	Shared	Q25/HI_Rel	Chr11pos3631830.1	Harvest index	High night/Relative	Walk-in chamber	Os11g0173800	11	3656726	3661466	Serine/threonine protein kinase-related domain containing protein.
409	Shared	Q25/HI_Rel	Chr11pos3631830.1	Harvest index	High night/Relative	Walk-in chamber	Os11g0173900	11	3664612	3667770	Similar to Leucine Rich Repeat family protein, expressed.
410	Shared	Q25/HI_Rel	Chr11pos3631830.1	Harvest index	High night/Relative	Walk-in chamber	Os11g0174000	11	3668116	3673502	Coatomer, beta subunit domain containing protein.
411	Unique	Q26	Chr1pos4312404.1	Harvest index	High night	Field-based heat tent	Os01g0180900	1	4264247	4270356	2-oxoglutarate and iron-dependent oxygenase, Starch accumulation
412	Unique	Q26	Chr1pos4312404.1	Harvest index	High night	Field-based heat tent	Os01g0181000	1	4272846	4276299	Frigida-like domain containing protein.
413	Unique	Q26	Chr1pos4312404.1	Harvest index	High night	Field-based heat tent	Os01g0181033	1	4274611	4274976	Similar to NADH dehydrogenase subunit 1.
414	Unique	Q26	Chr1pos4312404.1	Harvest index	High night	Field-based heat tent	Os01g0181166	1	4277958	4278517	Hypothetical gene.
415	Unique	Q26	Chr1pos4312404.1	Harvest index	High night	Field-based heat tent	Os01g0181300	1	4281715	4283625	Hypothetical protein.
416	Unique	Q26	Chr1pos4312404.1	Harvest index	High night	Field-based heat tent	Os01g0182100	1	4306924	4309933	Protein of unknown function DUF1618 domain containing protein.
417	Unique	Q26	Chr1pos4312404.1	Harvest index	High night	Field-based heat tent	Os01g0182200	1	4313699	4315812	Similar to Small basic membrane integral protein ZmSIP1-2.
418	Unique	Q26	Chr1pos4312404.1	Harvest index	High night	Field-based heat tent	Os01g0182300	1	4318039	4318780	Lipocalin domain containing protein.
419	Unique	Q26	Chr1pos4312404.1	Harvest index	High night	Field-based heat tent	Os01g0182400	1	4322736	4326342	Conserved hypothetical protein.
420	Unique	Q26	Chr1pos4312404.1	Harvest index	High night	Field-based heat tent	Os01g0182500	1	4326675	4328688	Hypothetical conserved gene.
421	Unique	Q26	Chr1pos4312404.1	Harvest index	High night	Field-based heat tent	Os01g0182600	1	4329461	4338486	Orthologue of the Arabidopsis GIGANTEA, Regulation of circadian rhythm and flowering time, Photoperiodic control of flowering, Osmotic stress response
422	Unique	Q26	Chr1pos4312404.1	Harvest index	High night	Field-based heat tent	Os01g0182700	1	4347188	4356468	Similar to WRKY12.
423	Unique	Q27	Chr11pos17764785.1	Harvest index	High night	Field-based heat tent	Os11g0498400	11	17722080	17725438	Zinc finger, C2H2-like domain containing protein.
424	Unique	Q27	Chr11pos17764785.1	Harvest index	High night	Field-based heat tent	Os11g0498600	11	17729083	17730337	Similar to HVA22 protein.
425	Unique	Q27	Chr11pos17764785.1	Harvest index	High night	Field-based heat tent	Os11g0499600	11	17785138	17792386	Hydroxysteroid dehydrogenase, Cuticle formation, Lipid homeostasis, Submergence tolerance
426	Unique	Q27	Chr11pos17764785.1	Harvest index	High night	Field-based heat tent	Os11g0500050	11	17807490	17807907	Similar to GRAS family transcription factor containing protein.
427	Unique	Q27	Chr11pos17764785.1	Harvest index	High night	Field-based heat tent	Os11g0500100	11	17808526	17811943	Similar to HAT family dimerisation domain containing protein.
428	Unique	HI_Rel	Chr2pos23789929.1	Harvest index	Relative	Walk-in chamber	Os02g0606000	2	23745236	23748951	Glycine-rich protein (GRP), Regulation of chloroplast development at early leaf stage
429	Unique	HI_Rel	Chr2pos23789929.1	Harvest index	Relative	Walk-in chamber	Os02g0606100	2	23749148	23750278	Similar to eukaryotic translation initiation factor-related.
430	Unique	HI_Rel	Chr2pos23789929.1	Harvest index	Relative	Walk-in chamber	Os02g0606200	2	23759252	23760433	Zinc finger, B-box domain containing protein.
431	Unique	HI_Rel	Chr2pos23789929.1	Harvest index	Relative	Walk-in chamber	Os02g0606300	2	23760964	23766121	Similar to Met-10+ like family protein.
432	Unique	HI_Rel	Chr2pos23789929.1	Harvest index	Relative	Walk-in chamber	Os02g0606400	2	23766606	23767446	Hypothetical protein.
433	Unique	HI_Rel	Chr2pos23789929.1	Harvest index	Relative	Walk-in chamber	Os02g0606600	2	23768429	23769162	Hypothetical conserved gene.
434	Unique	HI_Rel	Chr2pos23789929.1	Harvest index	Relative	Walk-in chamber	Os02g0606700	2	23769400	23772793	D-box containing protein, Regulation of the cell cycle, Maintenance of meristematic activity under stress conditions
435	Unique	HI_Rel	Chr2pos23789929.1	Harvest index	Relative	Walk-in chamber	Os02g0606800	2	23773136	23775628	Isochorismatase hydrolase family protein.
436	Unique	HI_Rel	Chr2pos23789929.1	Harvest index	Relative	Walk-in chamber	Os02g0606900	2	23776284	23780985	Protein phosphatase 2C, manganese/magnesium aspartate binding site domain containing protein.
437	Unique	HI_Rel	Chr2pos23789929.1	Harvest index	Relative	Walk-in chamber	Os02g0607000	2	23784761	23785933	Putative cyclin-F2-1.
438	Unique	HI_Rel	Chr2pos23789929.1	Harvest index	Relative	Walk-in chamber	Os02g0607100	2	23788901	23790044	Putative uncharacterized protein.
439	Unique	HI_Rel	Chr2pos23789929.1	Harvest index	Relative	Walk-in chamber	Os02g0607400	2	23810292	23812868	Putative cyclin-F1-1.
440	Unique	HI_Rel	Chr2pos23789929.1	Harvest index	Relative	Walk-in chamber	Os02g0607500	2	23821241	23826110	Putative protein phosphatase 2C 22.
441	Unique	HI_Rel	Chr6pos15730222.1	Harvest index	Relative	Field-based heat tent	Os06g0472200	6	15724840	15727430	Similar to Isoflavone reductase.
442	Unique	HI_Rel	Chr6pos15730222.1	Harvest index	Relative	Field-based heat tent	Os06g0472300	6	15733745	15737718	Pentatricopeptide repeat domain containing protein.
443	Unique	HI_Rel	Chr6pos15730222.1	Harvest index	Relative	Field-based heat tent	Os06g0472350	6	15733947	15735840	Hypothetical protein.
444	Unique	HI_Rel	Chr6pos15730222.1	Harvest index	Relative	Field-based heat tent	Os06g0472400	6	15738394	15744794	Similar to Transcriptional regulator.
445	Unique	HI_Rel	Chr6pos15730222.1	Harvest index	Relative	Field-based heat tent	Os06g0472600	6	15755160	15759210	Hypothetical conserved gene.
446	Unique	HI_Rel	Chr6pos15730222.1	Harvest index	Relative	Field-based heat tent	Os06g0472700	6	15761133	15765624	Conserved hypothetical protein.
447	Unique	HI_Rel	Chr6pos15730222.1	Harvest index	Relative	Field-based heat tent	Os06g0472900	6	15776959	15778474	Haem peroxidase family protein.
448	Unique	HI_Rel	Chr6pos15730222.1	Harvest index	Relative	Field-based heat tent	Os06g0472950	6	15777139	15777885	Hypothetical protein.
449	Unique	HI_Rel	Chr7pos6689342.1	Harvest index	Relative	Field-based heat tent	Os07g0220466	7	6650301	6650982	Similar to H0315A08.1 protein.
450	Unique	HI_Rel	Chr7pos6689342.1	Harvest index	Relative	Field-based heat tent	Os07g0220600	7	6661040	6663408	Hypothetical conserved gene.
451	Unique	HI_Rel	Chr7pos6689342.1	Harvest index	Relative	Field-based heat tent	Os07g0221300	7	6695014	6698622	Hypothetical conserved gene.
452	Unique	HI_Rel	Chr7pos23086735.1	Harvest index	Relative	Field-based heat tent	Os07g0571000	7	23047033	23047670	Hypothetical gene.
453	Shared	Q28/HWT_Rel	Chr3pos15967569.1	Chalkiness	Control night/Relative	Field-based heat tent	Os03g0395000	3	15924075	15927434	Stroma-localized heme oxygenase 2, Tetrapyrrole biosynthesis
454	Shared	Q28/HWT_Rel	Chr3pos15967569.1	Chalkiness	Control night/Relative	Field-based heat tent	Os03g0395100	3	15932652	15936773	Protein phosphatase 2C domain containing protein.
455	Shared	Q28/HWT_Rel	Chr3pos15967569.1	Chalkiness	Control night/Relative	Field-based heat tent	Os03g0395150	3	15933016	15936037	Non-protein coding transcript.
456	Shared	Q28/HWT_Rel	Chr3pos15967569.1	Chalkiness	Control night/Relative	Field-based heat tent	Os03g0395200	3	15937303	15937584	EF-hand-like domain domain containing protein.
457	Shared	Q28/HWT_Rel	Chr3pos15967569.1	Chalkiness	Control night/Relative	Field-based heat tent	Os03g0395300	3	15939151	15943342	Protein of unknown function DUF827, plant family protein.
458	Unique	Q28	Chr3pos15967569.1	Chalkiness	Control night	Field-based heat tent	Os03g0395600	3	15961594	15966591	Conserved hypothetical protein.
459	Unique	Q28	Chr3pos15967569.1	Chalkiness	Control night	Field-based heat tent	Os03g0395700	3	15967010	15969756	Conserved hypothetical protein.
460	Unique	Q28	Chr3pos15967569.1	Chalkiness	Control night	Field-based heat tent	Os03g0395801	3	15968994	15970303	Conserved hypothetical protein.
461	Unique	Q28	Chr3pos15967569.1	Chalkiness	Control night	Field-based heat tent	Os03g0395900	3	15986448	15992831	Splicing factor, suppressor of white apricot domain containing protein.
462	Unique	Q28	Chr3pos15967569.1	Chalkiness	Control night	Field-based heat tent	Os03g0396000	3	15999306	16000543	Conserved hypothetical protein.
463	Unique	Q28	Chr3pos15967569.1	Chalkiness	Control night	Field-based heat tent	Os03g0396100	3	16016475	16018491	Hypothetical protein.
464	Unique	Q28	Chr3pos15967569.1	Chalkiness	Control night	Field-based heat tent	Os03g0396200	3	16016685	16018787	Hypothetical conserved gene.
465	Unique	Q29	Chr9pos14091989.1	Chalkiness	Control night	Field-based heat tent	Os09g0401100	9	14046728	14050594	Half-size ABC transporter, Mycorrhizal arbuscule formation
466	Unique	Q29	Chr9pos14091989.1	Chalkiness	Control night	Field-based heat tent	Os09g0401200	9	14048689	14051283	Natural antisense transcript (cis-NAT) of STR1, Mycorrhizal arbuscule formation
467	Unique	Q29	Chr9pos14091989.1	Chalkiness	Control night	Field-based heat tent	Os09g0401300	9	14056118	14059595	Similar to ZIM motif family protein.
468	Unique	Q29	Chr9pos14091989.1	Chalkiness	Control night	Field-based heat tent	Os09g0401550	9	14083895	14087562	Hypothetical gene.
469	Unique	Q29	Chr9pos14091989.1	Chalkiness	Control night	Field-based heat tent	Os09g0401600	9	14084216	14086874	Similar to PUX2 (PLANT UBX DOMAIN-CONTAINING PROTEIN 2); nucleic acid binding / zinc ion binding.
470	Unique	Q29	Chr9pos14091989.1	Chalkiness	Control night	Field-based heat tent	Os09g0401900	9	14095779	14099857	Similar to ER lumen protein retaining receptor.
471	Unique	Q29	Chr9pos14091989.1	Chalkiness	Control night	Field-based heat tent	Os09g0402001	9	14102039	14103802	Hypothetical conserved gene.
472	Unique	Q29	Chr9pos14091989.1	Chalkiness	Control night	Field-based heat tent	Os09g0402100	9	14106185	14107309	PF1 protein.
473	Unique	Q29	Chr9pos14091989.1	Chalkiness	Control night	Field-based heat tent	Os09g0402300	9	14110047	14112932	Phosphatidylinositol-4-phosphate 5-kinase family protein.
474	Unique	Q29	Chr9pos14091989.1	Chalkiness	Control night	Field-based heat tent	Os09g0402533	9	14132793	14133166	Similar to DNA binding protein.
475	Unique	Q31	Chr1pos39165647.1	Chalkiness	High night	Field-based heat tent	Os01g0899387	1	39117079	39117320	Conserved hypothetical protein.
476	Unique	Q31	Chr1pos39165647.1	Chalkiness	High night	Field-based heat tent	Os01g0899425	1	39121870	39122187	Similar to ribulose 1,5-bisphosphate carboxylase/oxygenase large subunit.
477	Unique	Q31	Chr1pos39165647.1	Chalkiness	High night	Field-based heat tent	Os01g0899500	1	39130113	39134767	FMN-binding split barrel-related domain containing protein.
478	Unique	Q31	Chr1pos39165647.1	Chalkiness	High night	Field-based heat tent	Os01g0899700	1	39136937	39139380	Pollen Ole e 1 allergen and extensin domain containing protein.
479	Unique	Q31	Chr1pos39165647.1	Chalkiness	High night	Field-based heat tent	Os01g0899800	1	39141130	39145472	Pathogenesis-related transcriptional factor and ERF domain containing protein.
480	Unique	Q31	Chr1pos39165647.1	Chalkiness	High night	Field-based heat tent	Os01g0900200	1	39162735	39165727	Lipase, class 3 domain containing protein.
481	Unique	Q31	Chr1pos39165647.1	Chalkiness	High night	Field-based heat tent	Os01g0900300	1	39177279	39178286	Hypothetical protein.
482	Unique	Q31	Chr1pos39165647.1	Chalkiness	High night	Field-based heat tent	Os01g0900400	1	39177169	39178676	Putative triacylglycerol (TAG) lipase, Phospholipase A1, Specification of empty-glume identity, Regulation of spikelet development, Endogenous jasmonic acid (JA) biosynthesis
483	Unique	Q31	Chr1pos39165647.1	Chalkiness	High night	Field-based heat tent	Os01g0900700	1	39195620	39196972	Similar to predicted protein.
484	Unique	Q31	Chr1pos39165647.1	Chalkiness	High night	Field-based heat tent	Os01g0900750	1	39200106	39206627	Hypothetical gene.
485	Unique	Q31	Chr1pos39165647.1	Chalkiness	High night	Field-based heat tent	Os01g0900800	1	39211307	39216467	Helix-loop-helix DNA-binding domain containing protein.
486	Unique	Q32	Chr2pos33430148.1	Chalkiness	High night	Field-based heat tent	Os02g0786000	2	33372431	33380829	Similar to predicted protein.
487	Unique	Q32	Chr2pos33430148.1	Chalkiness	High night	Field-based heat tent	Os02g0786200	2	33387811	33392575	Serine-threonine/tyrosine-protein kinase domain containing protein.
488	Unique	Q32	Chr2pos33430148.1	Chalkiness	High night	Field-based heat tent	Os02g0786400	2	33400276	33405605	Similar to DNA-binding transcription factor blind 1.
489	Unique	Q32	Chr2pos33430148.1	Chalkiness	High night	Field-based heat tent	Os02g0786450	2	33402016	33402420	Hypothetical protein.
490	Unique	Q32	Chr2pos33430148.1	Chalkiness	High night	Field-based heat tent	Os02g0786500	2	33408020	33408939	Similar to PR-1a pathogenesis related protein (Hv-1a) precursor.
491	Unique	Q32	Chr2pos33430148.1	Chalkiness	High night	Field-based heat tent	Os02g0786900	2	33424949	33426476	Similar to Pathogenesis-related protein PR-1 precursor.
492	Unique	Q32	Chr2pos33430148.1	Chalkiness	High night	Field-based heat tent	Os02g0787000	2	33427245	33427781	Allergen V5/Tpx-1 related family protein.
493	Unique	Q32	Chr2pos33430148.1	Chalkiness	High night	Field-based heat tent	Os02g0787100	2	33429949	33433751	Similar to serine esterase family protein.
494	Unique	Q32	Chr2pos33430148.1	Chalkiness	High night	Field-based heat tent	Os02g0787200	2	33434089	33439102	Serine/threonine protein kinase-related domain containing protein.
495	Unique	Q32	Chr2pos33430148.1	Chalkiness	High night	Field-based heat tent	Os02g0787250	2	33437315	33439048	Conserved hypothetical protein.
496	Unique	Q32	Chr2pos33430148.1	Chalkiness	High night	Field-based heat tent	Os02g0787300	2	33442070	33443948	Mitogen-activated protein kinase kinase 4, Defense response, Cell proliferation, Grain growth
497	Unique	Q32	Chr2pos33430148.1	Chalkiness	High night	Field-based heat tent	Os02g0787400	2	33456998	33457154	Non-protein coding transcript.
498	Unique	Q32	Chr2pos33430148.1	Chalkiness	High night	Field-based heat tent	Os02g0787500	2	33459228	33461205	Conserved hypothetical protein.
499	Unique	Q32	Chr2pos33430148.1	Chalkiness	High night	Field-based heat tent	Os02g0787533	2	33459490	33460942	Hypothetical protein.
500	Unique	Q32	Chr2pos33430148.1	Chalkiness	High night	Field-based heat tent	Os02g0787600	2	33469138	33475992	Glutamate receptor-related domain containing protein.
501	Unique	Q32	Chr2pos33430148.1	Chalkiness	High night	Field-based heat tent	Os02g0787700	2	33472101	33474009	Hypothetical protein.
502	Unique	Q32	Chr2pos33430148.1	Chalkiness	High night	Field-based heat tent	Os02g0787800	2	33476467	33483947	Diacylglycerol kinase accessory region domain containing protein.
503	Unique	Q32	Chr2pos33430148.1	Chalkiness	High night	Field-based heat tent	Os02g0787966	2	33476521	33483860	Hypothetical protein.
504	Unique	Q33	Chr3pos1662112.1	Chalkiness	High night	Field-based heat tent	Os03g0128500	3	1612327	1616443	Similar to DNA polymerase delta small subunit (EC 2.7.7.7).
505	Unique	Q33	Chr3pos1662112.1	Chalkiness	High night	Field-based heat tent	Os03g0128600	3	1619517	1620294	Conserved hypothetical protein.
506	Unique	Q33	Chr3pos1662112.1	Chalkiness	High night	Field-based heat tent	Os03g0128700	3	1625098	1629527	Calcium-dependent protein kinase, isoform 11 (EC 2.7.1.-) (CDPK 11).
507	Unique	Q33	Chr3pos1662112.1	Chalkiness	High night	Field-based heat tent	Os03g0128800	3	1630177	1631745	Conserved hypothetical protein.
508	Unique	Q33	Chr3pos1662112.1	Chalkiness	High night	Field-based heat tent	Os03g0128866	3	1635847	1638066	Non-protein coding transcript.
509	Unique	Q33	Chr3pos1662112.1	Chalkiness	High night	Field-based heat tent	Os03g0128932	3	1636616	1638097	Similar to Major facilitator superfamily protein, expressed.
510	Unique	Q33	Chr3pos1662112.1	Chalkiness	High night	Field-based heat tent	Os03g0129000	3	1641654	1645028	GPI biosynthesis protein Pig-F domain containing protein.
511	Unique	Q33	Chr3pos1662112.1	Chalkiness	High night	Field-based heat tent	Os03g0129100	3	1645164	1648764	Seven transmembrane protein MLO2.
512	Unique	Q33	Chr3pos1662112.1	Chalkiness	High night	Field-based heat tent	Os03g0129200	3	1653394	1661497	Similar to predicted protein.
513	Unique	Q33	Chr3pos1662112.1	Chalkiness	High night	Field-based heat tent	Os03g0129300	3	1662306	1665491	Similar to Glyceraldehyde-3-phosphate dehydrogenase (EC 1.2.1.13) (Fragment).
514	Unique	Q33	Chr3pos1662112.1	Chalkiness	High night	Field-based heat tent	Os03g0129400	3	1667248	1667796	Similar to EST AU078206(E20111) corresponds to a region of the predicted gene.
515	Unique	Q33	Chr3pos1662112.1	Chalkiness	High night	Field-based heat tent	Os03g0129800	3	1668201	1673176	Similar to Putataive InsB from Escherichia coli.
516	Unique	Q33	Chr3pos1662112.1	Chalkiness	High night	Field-based heat tent	Os03g0129850	3	1685260	1688385	Hypothetical protein.
517	Unique	Q33	Chr3pos1662112.1	Chalkiness	High night	Field-based heat tent	Os03g0129900	3	1685564	1689540	NADH-ubiquinone oxidoreductase B18 subunit family protein.
518	Unique	Q33	Chr3pos1662112.1	Chalkiness	High night	Field-based heat tent	Os03g0130100	3	1706053	1708135	Similar to Acyl-activating enzyme 11.
519	Unique	Q33	Chr3pos1662112.1	Chalkiness	High night	Field-based heat tent	Os03g0130200	3	1706399	1711755	Conserved hypothetical protein.
520	Unique	Q34	Chr4pos20331507.1	Chalkiness	High night	Field-based heat tent	Os04g0410400	4	20280360	20281976	Root cap family protein.
521	Unique	Q34	Chr4pos20331507.1	Chalkiness	High night	Field-based heat tent	Os04g0410600	4	20283513	20285410	Similar to Purple acid phosphatase.
522	Unique	Q34	Chr4pos20331507.1	Chalkiness	High night	Field-based heat tent	Os04g0410700	4	20282714	20286792	Hypothetical protein.
523	Unique	Q34	Chr4pos20331507.1	Chalkiness	High night	Field-based heat tent	Os04g0411100	4	20300878	20310009	Conserved hypothetical protein.
524	Unique	Q34	Chr4pos20331507.1	Chalkiness	High night	Field-based heat tent	Os04g0411200	4	20305505	20306039	Similar to ZPR3 (LITTLE ZIPPER 3); protein binding.
525	Unique	Q34	Chr4pos20331507.1	Chalkiness	High night	Field-based heat tent	Os04g0411300	4	20310155	20318136	Conserved hypothetical protein.
526	Unique	Q34	Chr4pos20331507.1	Chalkiness	High night	Field-based heat tent	Os04g0411400	4	20319029	20321385	Similar to Terminal flower 1-like protein.
527	Unique	Q34	Chr4pos20331507.1	Chalkiness	High night	Field-based heat tent	Os04g0411651	4	20341271	20341857	Hypothetical gene.
528	Unique	Q34	Chr4pos20331507.1	Chalkiness	High night	Field-based heat tent	Os04g0411800	4	20343298	20344950	Similar to H0717B12.5 protein.
529	Unique	Q34	Chr4pos20331507.1	Chalkiness	High night	Field-based heat tent	Os04g0412000	4	20348436	20353555	Hypothetical protein.
530	Unique	Q34	Chr4pos20331507.1	Chalkiness	High night	Field-based heat tent	Os04g0412100	4	20358641	20359628	Similar to H0717B12.8 protein.
531	Unique	Q34	Chr4pos20331507.1	Chalkiness	High night	Field-based heat tent	Os04g0412200	4	20365639	20369223	Similar to Ferredoxin I.
532	Unique	Q34	Chr4pos20331507.1	Chalkiness	High night	Field-based heat tent	Os04g0412225	4	20368516	20369054	Non-protein coding transcript.
533	Unique	Q34	Chr4pos20331507.1	Chalkiness	High night	Field-based heat tent	Os04g0412250	4	20371930	20372843	Non-protein coding transcript.
534	Unique	Q34	Chr4pos20331507.1	Chalkiness	High night	Field-based heat tent	Os04g0412300	4	20373145	20377754	Glycoside hydrolase, family 17 protein.
535	Unique	Q34	Chr4pos20331507.1	Chalkiness	High night	Field-based heat tent	Os04g0412350	4	20380473	20381653	Hypothetical protein.
536	Unique	CHALK_Rel	Chr2pos18751285.1	Chalkiness	Relative	Field-based heat tent	Os02g0517333	2	18716003	18717331	Conserved hypothetical protein.
537	Unique	CHALK_Rel	Chr2pos18751285.1	Chalkiness	Relative	Field-based heat tent	Os02g0517366	2	18714764	18715225	Similar to Molybdenum cofactor synthesis protein 2B.
538	Unique	CHALK_Rel	Chr2pos18751285.1	Chalkiness	Relative	Field-based heat tent	Os02g0517421	2	18736143	18736350	Non-protein coding transcript.
539	Unique	CHALK_Rel	Chr2pos18751285.1	Chalkiness	Relative	Field-based heat tent	Os02g0517531	2	18769958	18777995	MEI2-like protein, Regulation of grain size and weight
540	Unique	CHALK_Rel	Chr2pos18751285.1	Chalkiness	Relative	Field-based heat tent	Os02g0517564	2	18778609	18781514	Similar to Ribose-phosphate pyrophosphokinase 1.
541	Unique	CHALK_Rel	Chr2pos23789929.1	Chalkiness	Relative	Field-based heat tent	Os02g0605900	2	23743045	23744109	Similar to Chitinase (EC 3.2.1.14) A.
542	Unique	CHALK_Rel	Chr6pos909702.1	Chalkiness	Relative	Field-based heat tent	Os06g0115400	6	864345	866313	Similar to Superoxide dismutase.
543	Unique	CHALK_Rel	Chr6pos909702.1	Chalkiness	Relative	Field-based heat tent	Os06g0115500	6	867525	869809	Similar to 60S ribosomal protein L13 (BBC1 protein homolog).
544	Unique	CHALK_Rel	Chr6pos909702.1	Chalkiness	Relative	Field-based heat tent	Os06g0115550	6	867711	868120	Hypothetical gene.
545	Unique	CHALK_Rel	Chr6pos909702.1	Chalkiness	Relative	Field-based heat tent	Os06g0115600	6	871774	875187	Plant-specific protein with a short C-terminal coiled-coil domain and a functional NLS, Common symbiosis signaling (SYM) pathway
546	Unique	CHALK_Rel	Chr6pos909702.1	Chalkiness	Relative	Field-based heat tent	Os06g0115700	6	875388	876368	Conserved hypothetical protein.
547	Unique	CHALK_Rel	Chr6pos909702.1	Chalkiness	Relative	Field-based heat tent	Os06g0115800	6	876948	878501	Conserved hypothetical protein.
548	Unique	CHALK_Rel	Chr6pos909702.1	Chalkiness	Relative	Field-based heat tent	Os06g0116100	6	885834	892451	Hypothetical protein.
549	Unique	CHALK_Rel	Chr6pos909702.1	Chalkiness	Relative	Field-based heat tent	Os06g0116200	6	893174	896356	Transcription factor
550	Unique	CHALK_Rel	Chr6pos909702.1	Chalkiness	Relative	Field-based heat tent	Os06g0116300	6	902675	907076	Similar to Syntaxin.
551	Unique	CHALK_Rel	Chr6pos909702.1	Chalkiness	Relative	Field-based heat tent	Os06g0116400	6	908856	910322	Thylakoid-bound protein, Photoprotection of developing chloroplast during early leaf development
552	Unique	CHALK_Rel	Chr6pos909702.1	Chalkiness	Relative	Field-based heat tent	Os06g0116500	6	913426	921695	Pleckstrin homology-type domain containing protein.
553	Unique	CHALK_Rel	Chr6pos909702.1	Chalkiness	Relative	Field-based heat tent	Os06g0116600	6	922217	925181	Proteinase inhibitor, propeptide domain containing protein.
554	Unique	CHALK_Rel	Chr6pos909702.1	Chalkiness	Relative	Field-based heat tent	Os06g0116800	6	927339	932550	Similar to GFA2.
555	Unique	CHALK_Rel	Chr6pos909702.1	Chalkiness	Relative	Field-based heat tent	Os06g0116900	6	933238	934084	Conserved hypothetical protein.
556	Unique	CHALK_Rel	Chr6pos909702.1	Chalkiness	Relative	Field-based heat tent	Os06g0116933	6	937904	938638	Conserved hypothetical protein.
557	Unique	CHALK_Rel	Chr6pos909702.1	Chalkiness	Relative	Field-based heat tent	Os06g0117101	6	951353	952096	Hypothetical gene.
558	Unique	CHALK_Rel	Chr6pos909702.1	Chalkiness	Relative	Field-based heat tent	Os06g0117500	6	959663	962343	Hypothetical conserved gene.
559	Unique	CHALK_Rel	Chr6pos15730222.1	Chalkiness	Relative	Field-based heat tent	Os06g0472000	6	15718546	15721230	Methionine sulphoxide reductase B domain containing protein.
560	Unique	CHALK_Rel	Chr8pos20389531.1	Chalkiness	Relative	Field-based heat tent	Os08g0424100	8	20351105	20352478	Similar to carbonic anhydrase.
561	Unique	CHALK_Rel	Chr8pos20389531.1	Chalkiness	Relative	Field-based heat tent	Os08g0424500	8	20379823	20385975	Betaine aldehyde dehydrogenase, Rice fragrance
562	Unique	CHALK_Rel	Chr8pos20389531.1	Chalkiness	Relative	Field-based heat tent	Os08g0424600	8	20388591	20399390	Hypothetical gene.
563	Unique	CHALK_Rel	Chr8pos20389531.1	Chalkiness	Relative	Field-based heat tent	Os08g0424700	8	20389564	20392287	NB-ARC domain containing protein.
564	Unique	CHALK_Rel	Chr8pos20389531.1	Chalkiness	Relative	Field-based heat tent	Os08g0424850	8	20395161	20395535	Non-protein coding transcript.
565	Unique	CHALK_Rel	Chr8pos20389531.1	Chalkiness	Relative	Field-based heat tent	Os08g0425000	8	20402026	20405973	Similar to mRNA, clone: RTFL01-05-M08.
566	Unique	CHALK_Rel	Chr8pos20389531.1	Chalkiness	Relative	Field-based heat tent	Os08g0425050	8	20402255	20405717	Hypothetical protein.
567	Unique	CHALK_Rel	Chr8pos20389531.1	Chalkiness	Relative	Field-based heat tent	Os08g0425100	8	20408221	20418654	Dynamin family protein.
568	Unique	CHALK_Rel	Chr8pos20389531.1	Chalkiness	Relative	Field-based heat tent	Os08g0425200	8	20423739	20427777	Chaperonin-like RbcX domain containing protein.
569	Unique	CHALK_Rel	Chr8pos20389531.1	Chalkiness	Relative	Field-based heat tent	Os08g0425300	8	20429460	20431143	Similar to Endoglucanase 21.
570	Unique	CHALK_Rel	Chr11pos1113438.1	Chalkiness	Relative	Field-based heat tent	Os11g0123400	11	1071355	1076748	Similar to Phosphoethanolamine cytidylyltransferase.
571	Unique	CHALK_Rel	Chr11pos1113438.1	Chalkiness	Relative	Field-based heat tent	Os11g0123500	11	1078104	1082412	Snf7 family protein.
572	Unique	CHALK_Rel	Chr11pos1113438.1	Chalkiness	Relative	Field-based heat tent	Os11g0123600	11	1085511	1088476	Hypothetical conserved gene.
573	Unique	CHALK_Rel	Chr11pos1113438.1	Chalkiness	Relative	Field-based heat tent	Os11g0124300	11	1119746	1123350	Transcription factor, Asymmetric cell division involved in radial pattern formation in roots, Control of stomatal development
574	Unique	CHALK_Rel	Chr11pos1113438.1	Chalkiness	Relative	Field-based heat tent	Os11g0124500	11	1128553	1130384	Protein of unknown function DUF607 family protein.
575	Unique	CHALK_Rel	Chr11pos1113438.1	Chalkiness	Relative	Field-based heat tent	Os11g0124900	11	1136069	1141411	Glycosyl transferase, family 8 protein.
576	Unique	CHALK_Rel	Chr11pos1113438.1	Chalkiness	Relative	Field-based heat tent	Os11g0125500	11	1162152	1164910	Protein prenyltransferase domain containing protein.
577	Shared	GW5	Chr5pos5366489.1	Grain width	CNT/HNT	Field-based heat tent	Os05g0186900	5	5329989	5331482	Similar to Auxin-responsive protein IAA16.
578	Shared	GW5	Chr5pos5366489.1	Grain width	CNT/HNT	Field-based heat tent	Os05g0187000	5	5333747	5336857	Beta 2 subunit of 20S proteasome (20S proteasome beta subunit).
579	Shared	GW5	Chr5pos5366489.1	Grain width	CNT/HNT	Field-based heat tent	Os05g0187100	5	5337160	5341113	Cytosolic hexokinase, Sugar signaling and metabolism
580	Shared	GW5	Chr5pos5366489.1	Grain width	CNT/HNT	Field-based heat tent	Os05g0187500	5	5365122	5366701	IQ calmodulin-binding motif family protein, Positive regulator of brassinosteroid signalling
581	Shared	GW5	Chr5pos5366489.1	Grain width	CNT/HNT	Field-based heat tent	Os05g0187800	5	5394456	5398045	DERLIN-like protein, ER-associated protein degradation factor, Response to ER stress
582	Shared	GW5	Chr5pos5366489.1	Grain width	CNT/HNT	Field-based heat tent	Os05g0188100	5	5414839	5415464	Conserved hypothetical protein.
583	Unique	GW_Rel	Chr1pos3609856.1	Grain width	Relative	Field-based heat tent	Os01g0169500	1	3559811	3574278	Armadillo-type fold domain containing protein.
584	Unique	GW_Rel	Chr1pos3609856.1	Grain width	Relative	Field-based heat tent	Os01g0169800	1	3577473	3581859	Tryptophan aminotransferase, Indole-3-acetic acid (IAA) biosynthesis
585	Unique	GW_Rel	Chr1pos3609856.1	Grain width	Relative	Field-based heat tent	Os01g0169900	1	3591827	3596152	Protein of unknown function DUF1421 family protein.
586	Unique	GW_Rel	Chr1pos3609856.1	Grain width	Relative	Field-based heat tent	Os01g0170000	1	3598451	3599668	Raffinose synthase family protein.
587	Unique	GW_Rel	Chr1pos3609856.1	Grain width	Relative	Field-based heat tent	Os01g0170051	1	3598662	3601908	Hypothetical protein.
588	Unique	GW_Rel	Chr1pos3609856.1	Grain width	Relative	Field-based heat tent	Os01g0170100	1	3611353	3615657	D111/G-patch domain containing protein.
589	Unique	GW_Rel	Chr1pos3609856.1	Grain width	Relative	Field-based heat tent	Os01g0170300	1	3621211	3625338	Serine/threonine protein kinase-related domain containing protein.
590	Unique	GW_Rel	Chr1pos3609856.1	Grain width	Relative	Field-based heat tent	Os01g0170500	1	3633290	3639159	Protein of unknown function DUF239, plant domain containing protein.
591	Unique	GW_Rel	Chr1pos3609856.1	Grain width	Relative	Field-based heat tent	Os01g0170600	1	3645512	3650691	UspA domain containing protein.
592	Unique	GW_Rel	Chr1pos3609856.1	Grain width	Relative	Field-based heat tent	Os01g0170700	1	3652273	3656479	Thiol-activated cytolysin family protein.
593	Unique	GW_Rel	Chr7pos25293594.1	Grain width	Relative	Field-based heat tent	Os07g0613500	7	25255066	25259961	Similar to Protein kinase APK1B, chloroplast precursor (EC 2.7.1.-).
594	Unique	GW_Rel	Chr7pos25293594.1	Grain width	Relative	Field-based heat tent	Os07g0613600	7	25260329	25260955	Hypothetical conserved gene.
595	Unique	GW_Rel	Chr7pos25293594.1	Grain width	Relative	Field-based heat tent	Os07g0613800	7	25273385	25273944	Protein of unknown function DUF1677, plant domain containing protein.
596	Unique	GW_Rel	Chr7pos25293594.1	Grain width	Relative	Field-based heat tent	Os07g0613833	7	25273731	25274197	Hypothetical gene.
597	Unique	GW_Rel	Chr7pos25293594.1	Grain width	Relative	Field-based heat tent	Os07g0613866	7	25275316	25284591	Conserved hypothetical protein.
598	Unique	GW_Rel	Chr7pos25293594.1	Grain width	Relative	Field-based heat tent	Os07g0614000	7	25287541	25290032	Six-bladed beta-propeller, TolB-like domain containing protein.
599	Unique	GW_Rel	Chr7pos25293594.1	Grain width	Relative	Field-based heat tent	Os07g0614100	7	25289257	25293741	Alpha 1-2 subunit of 20S proteasome.
600	Unique	GW_Rel	Chr7pos25293594.1	Grain width	Relative	Field-based heat tent	Os07g0614250	7	25298420	25305354	Hypothetical protein.
601	Unique	GW_Rel	Chr7pos25293594.1	Grain width	Relative	Field-based heat tent	Os07g0614300	7	25301682	25305675	Similar to Von Willebrand factor type A domain containing protein, expressed.
602	Unique	GW_Rel	Chr7pos25293594.1	Grain width	Relative	Field-based heat tent	Os07g0614400	7	25309034	25311637	Homolog of DRO1 (DEEPER ROOTING 1), Control of root system architecture, Root gravitropic response
603	Unique	GW_Rel	Chr7pos25293594.1	Grain width	Relative	Field-based heat tent	Os07g0614500	7	25313897	25316660	Similar to Elongation factor 1 beta 2.
604	Unique	GW_Rel	Chr7pos25293594.1	Grain width	Relative	Field-based heat tent	Os07g0614600	7	25320455	25323447	Transmembrane receptor, eukaryota domain containing protein.
605	Unique	GW_Rel	Chr7pos25293594.1	Grain width	Relative	Field-based heat tent	Os07g0614650	7	25324037	25324340	Similar to predicted protein.
606	Unique	GW_Rel	Chr7pos25293594.1	Grain width	Relative	Field-based heat tent	Os07g0614700	7	25326762	25327995	SPX, N-terminal domain containing protein.
607	Unique	GW_Rel	Chr7pos25293594.1	Grain width	Relative	Field-based heat tent	Os07g0614850	7	25326979	25327792	Hypothetical gene.
608	Unique	GW_Rel	Chr7pos25293594.1	Grain width	Relative	Field-based heat tent	Os07g0615000	7	25335229	25338981	Similar to PPR repeat domain containing protein.
609	Unique	GW_Rel	Chr7pos25293594.1	Grain width	Relative	Field-based heat tent	Os07g0615100	7	25339187	25342482	Non-protein coding transcript.
610	Unique	GW_Rel	Chr8pos4667697.1	Grain width	Relative	Field-based heat tent	Os08g0178900	8	4617579	4620400	Homeodomain-like domain containing protein.
611	Shared	GS3	Chr3pos16794259.1	Grain length	CNT/HNT	Field-based heat tent	Os03g0407900	3	16749318	16754223	Similar to Serine/threonine protein kinase-like.
612	Shared	GS3	Chr3pos16794259.1	Grain length	CNT/HNT	Field-based heat tent	Os03g0408101	3	16749739	16753479	Hypothetical protein.
613	Shared	GS3	Chr3pos16794259.1	Grain length	CNT/HNT	Field-based heat tent	Os03g0408300	3	16787183	16787911	Similar to 60S ribosomal protein L27a-3.
614	Shared	GS3	Chr3pos16794259.1	Grain length	CNT/HNT	Field-based heat tent	Os03g0408401	3	16788230	16789167	Non-protein coding transcript.
615	Shared	GS3	Chr3pos16794259.1	Grain length	CNT/HNT	Field-based heat tent	Os03g0408500	3	16794238	16799483	Similar to Transcription initiation factor IID, 31kD subunit family protein, expressed.
616	Shared	GS3	Chr3pos16794259.1	Grain length	CNT/HNT	Field-based heat tent	Os03g0408600	3	16804298	16805869	GRAS-domain transcription factor, Strigolactone (SL) biosynthesis
617	Shared	GS3	Chr3pos16794259.1	Grain length	CNT/HNT	Field-based heat tent	Os03g0409100	3	16836622	16839055	PUA-like domain domain containing protein.
618	Unique	GL_Rel	Chr3pos33471970.1	Grain length	Relative	Field-based heat tent	Os03g0801600	3	33424913	33433067	Similar to vacuolar protein sorting 35.
619	Unique	GL_Rel	Chr3pos33471970.1	Grain length	Relative	Field-based heat tent	Os03g0801700	3	33433385	33436696	Rossmann-like alpha/beta/alpha sandwich fold domain containing protein.
620	Unique	GL_Rel	Chr3pos33471970.1	Grain length	Relative	Field-based heat tent	Os03g0801800	3	33437698	33444914	Nucleotide-binding, alpha-beta plait domain containing protein.
621	Unique	GL_Rel	Chr3pos33471970.1	Grain length	Relative	Field-based heat tent	Os03g0801900	3	33453405	33456855	Protein of unknown function DUF569 family protein.
622	Unique	GL_Rel	Chr3pos33471970.1	Grain length	Relative	Field-based heat tent	Os03g0802100	3	33465890	33467951	Similar to F-box domain containing protein, expressed.
623	Unique	GL_Rel	Chr3pos33471970.1	Grain length	Relative	Field-based heat tent	Os03g0802200	3	33471596	33472293	Non-protein coding transcript.
624	Unique	GL_Rel	Chr3pos33471970.1	Grain length	Relative	Field-based heat tent	Os03g0802300	3	33474343	33480198	Conserved hypothetical protein.
625	Unique	GL_Rel	Chr3pos33471970.1	Grain length	Relative	Field-based heat tent	Os03g0802400	3	33482036	33483489	Similar to Avr9/Cf-9 rapidly elicited protein 102 (Fragment).
626	Unique	GL_Rel	Chr3pos33471970.1	Grain length	Relative	Field-based heat tent	Os03g0802500	3	33482291	33484111	ATPase, AAA-type, core domain containing protein.
627	Unique	GL_Rel	Chr3pos33471970.1	Grain length	Relative	Field-based heat tent	Os03g0802600	3	33487657	33489809	ATPase, AAA-type, core domain containing protein.
628	Unique	GL_Rel	Chr3pos33471970.1	Grain length	Relative	Field-based heat tent	Os03g0802650	3	33488395	33489509	Hypothetical gene.
629	Unique	GL_Rel	Chr3pos33471970.1	Grain length	Relative	Field-based heat tent	Os03g0802700	3	33489601	33493527	RH27 helicase (Fragment).
630	Unique	GL_Rel	Chr3pos33471970.1	Grain length	Relative	Field-based heat tent	Os03g0802800	3	33494125	33495613	Conserved hypothetical protein.
631	Unique	GL_Rel	Chr3pos33471970.1	Grain length	Relative	Field-based heat tent	Os03g0802900	3	33500903	33504993	Similar to MYC1.
632	Unique	GL_Rel	Chr3pos33471970.1	Grain length	Relative	Field-based heat tent	Os03g0803000	3	33507134	33510352	Synaptobrevin domain containing protein.
633	Unique	GL_Rel	Chr3pos33471970.1	Grain length	Relative	Field-based heat tent	Os03g0803066	3	33512945	33513227	Non-protein coding transcript.
634	Unique	GL_Rel	Chr3pos33471970.1	Grain length	Relative	Field-based heat tent	Os03g0803100	3	33513238	33513648	Unknow protein.
635	Unique	GL_Rel	Chr3pos33471970.1	Grain length	Relative	Field-based heat tent	Os03g0803200	3	33516990	33518901	Similar to CLE family OsCLE306 protein.
636	Unique	GL_Rel	Chr3pos33471970.1	Grain length	Relative	Field-based heat tent	Os03g0803250	3	33517351	33517675	Non-protein coding transcript.
637	Unique	GL_Rel	Chr3pos33471970.1	Grain length	Relative	Field-based heat tent	Os03g0803300	3	33519431	33520097	Non-protein coding transcript.
638	Unique	GL_Rel	Chr4pos33782238.1	Grain length	Relative	Field-based heat tent	Os04g0660900	4	33729812	33732506	TGF-beta receptor, type I/II extracellular region family protein.
