# Supplementary material for: Genome-wide association study and gene network analyses reveal potential candidate genes for high night temperature tolerance in rice
Source: Sci Rep. 2021 Mar 24;11:6747. doi: 10.1038/s41598-021-85921-z (PMC7991035; doi:10.1038/s41598-021-85921-z)
Supplement: Supplementary file 4 — Supplementary Table S4. [file 41598_2021_85921_MOESM4_ESM.xlsx]

## Sheet: Histogram_HID
11.05	0	11.05	0	11.05	0	11.05	0	11.05	0	11.05	0
11.05	0.00739633	11.05	0.00739633	11.05	0.00739633	11.05	0.0154651	11.05	0.0154651	11.05	0.0154651
11.1142	0.00739633	19.6467	0.00739633	19.6467	0.00739633	11.1142	0.0154651	19.6467	0.0154651	19.6467	0.0154651
11.1142	0	19.6467	0	19.6467	0.0208442	11.1142	0	19.6467	0	19.6467	0.0349645
11.1783	0	19.6467	0.0134479	28.2433	0.0208442	11.1783	0	19.6467	0.0194994	28.2433	0.0349645
11.1783	0.00739633	28.2433	0.0134479	28.2433	0.044378	11.1783	0.0154651	28.2433	0.0194994	28.2433	0.0531191
11.2425	0.00739633	28.2433	0	36.84	0.044378	11.2425	0.0154651	28.2433	0	36.84	0.0531191
11.2425	0	28.2433	0.0235338	36.84	0.0645498	11.2425	0	28.2433	0.0181546	36.84	0.069929
11.3066	0	36.84	0.0235338	45.4367	0.0645498	11.3066	0	36.84	0.0181546	45.4367	0.069929
11.3066	0.00739633	36.84	0	45.4367	0.0820321	11.3066	0.0154651	36.84	0	45.4367	0.0847216
11.3708	0.00739633	36.84	0.0201718	54.0333	0.0820321	11.3708	0.0154651	36.84	0.0168098	54.0333	0.0847216
11.3708	0	45.4367	0.0201718	54.0333	0.092118	11.3708	0	45.4367	0.0168098	54.0333	0.0988419
11.4349	0	45.4367	0	62.63	0.092118	11.4349	0	45.4367	0	62.63	0.0988419
11.4349	0.00739633	45.4367	0.0174822	62.63	0.103549	11.4349	0.0154651	45.4367	0.0147927	62.63	0.106911
11.4991	0.00739633	54.0333	0.0174822	71.2267	0.103549	11.4991	0.0154651	54.0333	0.0147927	71.2267	0.106911
11.4991	0	54.0333	0	71.2267	0.108928	11.4991	0	54.0333	0	71.2267	0.1096
11.5632	0	54.0333	0.0100859	79.8233	0.108928	11.5632	0	54.0333	0.0141203	79.8233	0.1096
11.5632	0.00739633	62.63	0.0100859	79.8233	0.110945	11.5632	0.0154651	62.63	0.0141203	79.8233	0.11229
11.6274	0.00739633	62.63	0	88.42	0.110945	11.6274	0.0154651	62.63	0	88.42	0.11229
11.6274	0	62.63	0.0114307	88.42	0.11229	11.6274	0	62.63	0.00806873	88.42	0.114307
11.6915	0	71.2267	0.0114307	97.0167	0.11229	11.6915	0	71.2267	0.00806873	97.0167	0.114307
11.6915	0.00739633	71.2267	0	97.0167	0.114979	11.6915	0.0154651	71.2267	0	97.0167	0.114307
11.7557	0.00739633	71.2267	0.00537915	105.613	0.114979	11.7557	0.0154651	71.2267	0.00268958	105.613	0.114307
11.7557	0	79.8233	0.00537915	105.613	0.114979	11.7557	0	79.8233	0.00268958	105.613	0.114979
11.8199	0	79.8233	0	114.21	0.114979	11.8199	0	79.8233	0	114.21	0.114979
11.8199	0.00739633	79.8233	0.00201718	114.21	0.116324	11.8199	0.0154651	79.8233	0.00268958	114.21	0.115652
11.884	0.00739633	88.42	0.00201718	122.807	0.116324	11.884	0.0154651	88.42	0.00268958	122.807	0.115652
11.884	0	88.42	0	122.807	0.116324	11.884	0	88.42	0	122.807	0.115652
11.9482	0	88.42	0.00134479	131.403	0.116324	11.9482	0	88.42	0.00201718	131.403	0.115652
11.9482	0.00739633	97.0167	0.00134479	131.403	0.116324	11.9482	0.0154651	97.0167	0.00201718	131.403	0.116324
12.0123	0.00739633	97.0167	0	140	0.116324	12.0123	0.0154651	97.0167	0	140	0.116324
12.0123	0	97.0167	0.00268958	140	0.116324	12.0123	0	97.0167	0	140	0.116324
12.0765	0	105.613	0.00268958			12.0765	0	105.613	0
12.0765	0.00739633	105.613	0			12.0765	0.0154651	105.613	0
12.1406	0.00739633	105.613	0			12.1406	0.0154651	105.613	0.000672394
12.1406	0	114.21	0			12.1406	0	114.21	0.000672394
12.2048	0	114.21	0			12.2048	0	114.21	0
12.2048	0.00739633	114.21	0.00134479			12.2048	0.0154651	114.21	0.000672394
12.2689	0.00739633	122.807	0.00134479			12.2689	0.0154651	122.807	0.000672394
12.2689	0	122.807	0			12.2689	0	122.807	0
12.3331	0	122.807	0			12.3331	0	122.807	0
12.3331	0.00739633	131.403	0			12.3331	0.0154651	131.403	0
12.3972	0.00739633	131.403	0			12.3972	0.0154651	131.403	0
12.3972	0	131.403	0			12.3972	0	131.403	0.000672394
12.4614	0	140	0			12.4614	0	140	0.000672394
12.4614	0.00739633	140	0			12.4614	0.0154651	140	0
12.5255	0.00739633					12.5255	0.0154651
12.5255	0					12.5255	0
12.5897	0					12.5897	0
12.5897	0.00739633					12.5897	0.0154651
12.6539	0.00739633					12.6539	0.0154651
12.6539	0					12.6539	0
12.718	0					12.718	0
12.718	0.00739633					12.718	0.0154651
12.7822	0.00739633					12.7822	0.0154651
12.7822	0					12.7822	0
12.8463	0					12.8463	0
12.8463	0.00739633					12.8463	0.0154651
12.9105	0.00739633					12.9105	0.0154651
12.9105	0					12.9105	0
12.9746	0					12.9746	0
12.9746	0.00739633					12.9746	0.0154651
13.0388	0.00739633					13.0388	0.0154651
13.0388	0					13.0388	0
13.1029	0					13.1029	0
13.1029	0.00739633					13.1029	0.0154651
13.1671	0.00739633					13.1671	0.0154651
13.1671	0					13.1671	0
13.2312	0					13.2312	0
13.2312	0.00739633					13.2312	0.0154651
13.2954	0.00739633					13.2954	0.0154651
13.2954	0					13.2954	0
13.3596	0					13.3596	0
13.3596	0.00739633					13.3596	0.0154651
13.4237	0.00739633					13.4237	0.0154651
13.4237	0					13.4237	0
13.4879	0					13.4879	0
13.4879	0.00739633					13.4879	0.0154651
13.552	0.00739633					13.552	0.0154651
13.552	0					13.552	0
13.6162	0					13.6162	0
13.6162	0.00739633					13.6162	0.0154651
13.6803	0.00739633					13.6803	0.0154651
13.6803	0					13.6803	0
13.7445	0					13.7445	0
13.7445	0.00739633					13.7445	0.0154651
13.8086	0.00739633					13.8086	0.0154651
13.8086	0					13.8086	0
13.8728	0					13.8728	0
13.8728	0.00739633					13.8728	0.0154651
13.9369	0.00739633					13.9369	0.0154651
13.9369	0					13.9369	0
14.0011	0					14.0011	0
14.0011	0.00739633					14.0011	0.0154651
14.0652	0.00739633					14.0652	0.0154651
14.0652	0					14.0652	0
14.1294	0					14.1294	0
14.1294	0.00739633					14.1294	0.0154651
14.1936	0.00739633					14.1936	0.0154651
14.1936	0					14.1936	0
14.2577	0					14.2577	0
14.2577	0.00739633					14.2577	0.0154651
14.3219	0.00739633					14.3219	0.0154651
14.3219	0					14.3219	0
14.386	0					14.386	0
14.386	0.00739633					14.386	0.0154651
14.4502	0.00739633					14.4502	0.0154651
14.4502	0					14.4502	0
14.5143	0					14.5143	0
14.5143	0.00739633					14.5143	0.0154651
14.5785	0.00739633					14.5785	0.0154651
14.5785	0					14.5785	0
14.6426	0					14.6426	0
14.6426	0.00739633					14.6426	0.0154651
14.7068	0.00739633					14.7068	0.0154651
14.7068	0					14.7068	0
14.7709	0					14.7709	0
14.7709	0.00739633					14.7709	0.0154651
14.8351	0.00739633					14.8351	0.0154651
14.8351	0					14.8351	0
14.8993	0					14.8993	0
14.8993	0.00739633					14.8993	0.0154651
14.9634	0.00739633					14.9634	0.0154651
14.9634	0					14.9634	0
15.0276	0					15.0276	0
15.0276	0.00739633					15.0276	0.0154651
15.0917	0.00739633					15.0917	0.0154651
15.0917	0					15.0917	0
15.1559	0					15.1559	0
15.1559	0.00739633					15.1559	0.0154651
15.22	0.00739633					15.22	0.0154651
15.22	0					15.22	0
15.2842	0					15.2842	0
15.2842	0.00739633					15.2842	0.0154651
15.3483	0.00739633					15.3483	0.0154651
15.3483	0					15.3483	0
15.4125	0					15.4125	0
15.4125	0.00739633					15.4125	0.0154651
15.4766	0.00739633					15.4766	0.0154651
15.4766	0					15.4766	0
15.5408	0					15.5408	0
15.5408	0.00739633					15.5408	0.0154651
15.605	0.00739633					15.605	0.0154651
15.605	0					15.605	0
15.6691	0					15.6691	0
15.6691	0.00739633					15.6691	0.0154651
15.7333	0.00739633					15.7333	0.0154651
15.7333	0					15.7333	0
15.7974	0					15.7974	0
15.7974	0.00739633					15.7974	0.0154651
15.8616	0.00739633					15.8616	0.0154651
15.8616	0					15.8616	0
15.9257	0					15.9257	0
15.9257	0.00739633					15.9257	0.0154651
15.9899	0.00739633					15.9899	0.0154651
15.9899	0					15.9899	0
16.054	0					16.054	0
16.054	0.00739633					16.054	0.0154651
16.1182	0.00739633					16.1182	0.0154651
16.1182	0					16.1182	0
16.1823	0					16.1823	0
16.1823	0.00739633					16.1823	0.0154651
16.2465	0.00739633					16.2465	0.0154651
16.2465	0					16.2465	0
16.3106	0					16.3106	0
16.3106	0.00739633					16.3106	0.0154651
16.3748	0.00739633					16.3748	0.0154651
16.3748	0					16.3748	0
16.439	0					16.439	0
16.439	0.00739633					16.439	0.0154651
16.5031	0.00739633					16.5031	0.0154651
16.5031	0					16.5031	0
16.5673	0					16.5673	0
16.5673	0.00739633					16.5673	0.0154651
16.6314	0.00739633					16.6314	0.0154651
16.6314	0					16.6314	0
16.6956	0					16.6956	0
16.6956	0.00739633					16.6956	0.0154651
16.7597	0.00739633					16.7597	0.0154651
16.7597	0					16.7597	0
16.8239	0					16.8239	0
16.8239	0.00739633					16.8239	0.0154651
16.888	0.00739633					16.888	0.0154651
16.888	0					16.888	0
16.9522	0					16.9522	0
16.9522	0.00739633					16.9522	0.0154651
17.0163	0.00739633					17.0163	0.0154651
17.0163	0					17.0163	0
17.0805	0					17.0805	0
17.0805	0.00739633					17.0805	0.0154651
17.1447	0.00739633					17.1447	0.0154651
17.1447	0					17.1447	0
17.2088	0					17.2088	0
17.2088	0.00739633					17.2088	0.0154651
17.273	0.00739633					17.273	0.0154651
17.273	0					17.273	0
17.3371	0					17.3371	0
17.3371	0.00739633					17.3371	0.0154651
17.4013	0.00739633					17.4013	0.0154651
17.4013	0					17.4013	0
17.4654	0					17.4654	0
17.4654	0.00739633					17.4654	0.0154651
17.5296	0.00739633					17.5296	0.0154651
17.5296	0					17.5296	0
17.5937	0					17.5937	0
17.5937	0.00739633					17.5937	0.0154651
17.6579	0.00739633					17.6579	0.0154651
17.6579	0					17.6579	0
17.722	0					17.722	0
17.722	0.00739633					17.722	0.0154651
17.7862	0.00739633					17.7862	0.0154651
17.7862	0					17.7862	0
17.8503	0					17.8503	0
17.8503	0.00739633					17.8503	0.0154651
17.9145	0.00739633					17.9145	0.0154651
17.9145	0					17.9145	0
17.9787	0					17.9787	0
17.9787	0.00739633					17.9787	0.0154651
18.0428	0.00739633					18.0428	0.0154651
18.0428	0					18.0428	0
18.107	0					18.107	0
18.107	0.00739633					18.107	0.0154651
18.1711	0.00739633					18.1711	0.0154651
18.1711	0					18.1711	0
18.2353	0					18.2353	0
18.2353	0.00739633					18.2353	0.0154651
18.2994	0.00739633					18.2994	0.0154651
18.2994	0					18.2994	0
18.3636	0					18.3636	0
18.3636	0.00739633					18.3636	0.0154651
18.4277	0.00739633					18.4277	0.0154651
18.4277	0					18.4277	0
18.4919	0					18.4919	0
18.4919	0.00739633					18.4919	0.0154651
18.556	0.00739633					18.556	0.0154651
18.556	0					18.556	0
18.6202	0					18.6202	0
18.6202	0.00739633					18.6202	0.0154651
18.6844	0.00739633					18.6844	0.0154651
18.6844	0					18.6844	0
18.7485	0					18.7485	0
18.7485	0.00739633					18.7485	0.0154651
18.8127	0.00739633					18.8127	0.0154651
18.8127	0					18.8127	0
18.8768	0					18.8768	0
18.8768	0.00739633					18.8768	0.0154651
18.941	0.00739633					18.941	0.0154651
18.941	0					18.941	0
19.0051	0					19.0051	0
19.0051	0.00739633					19.0051	0.0154651
19.0693	0.00739633					19.0693	0.0154651
19.0693	0					19.0693	0
19.1334	0					19.1334	0
19.1334	0.00739633					19.1334	0.0154651
19.1976	0.00739633					19.1976	0.0154651
19.1976	0					19.1976	0
19.2617	0					19.2617	0
19.2617	0.00739633					19.2617	0.0154651
19.3259	0.00739633					19.3259	0.0154651
19.3259	0					19.3259	0
19.39	0					19.39	0
19.39	0.00739633					19.39	0.0154651
19.4542	0.00739633					19.4542	0.0154651
19.4542	0					19.4542	0
19.5184	0					19.5184	0
19.5184	0.00739633					19.5184	0.0154651
19.5825	0.00739633					19.5825	0.0154651
19.5825	0					19.5825	0
19.6467	0					19.6467	0
19.6467	0.0134479					19.6467	0.0194994
19.7108	0.0134479					19.7108	0.0194994
19.7108	0					19.7108	0
19.775	0					19.775	0
19.775	0.0134479					19.775	0.0194994
19.8391	0.0134479					19.8391	0.0194994
19.8391	0					19.8391	0
19.9033	0					19.9033	0
19.9033	0.0134479					19.9033	0.0194994
19.9674	0.0134479					19.9674	0.0194994
19.9674	0					19.9674	0
20.0316	0					20.0316	0
20.0316	0.0134479					20.0316	0.0194994
20.0957	0.0134479					20.0957	0.0194994
20.0957	0					20.0957	0
20.1599	0					20.1599	0
20.1599	0.0134479					20.1599	0.0194994
20.2241	0.0134479					20.2241	0.0194994
20.2241	0					20.2241	0
20.2882	0					20.2882	0
20.2882	0.0134479					20.2882	0.0194994
20.3524	0.0134479					20.3524	0.0194994
20.3524	0					20.3524	0
20.4165	0					20.4165	0
20.4165	0.0134479					20.4165	0.0194994
20.4807	0.0134479					20.4807	0.0194994
20.4807	0					20.4807	0
20.5448	0					20.5448	0
20.5448	0.0134479					20.5448	0.0194994
20.609	0.0134479					20.609	0.0194994
20.609	0					20.609	0
20.6731	0					20.6731	0
20.6731	0.0134479					20.6731	0.0194994
20.7373	0.0134479					20.7373	0.0194994
20.7373	0					20.7373	0
20.8014	0					20.8014	0
20.8014	0.0134479					20.8014	0.0194994
20.8656	0.0134479					20.8656	0.0194994
20.8656	0					20.8656	0
20.9298	0					20.9298	0
20.9298	0.0134479					20.9298	0.0194994
20.9939	0.0134479					20.9939	0.0194994
20.9939	0					20.9939	0
21.0581	0					21.0581	0
21.0581	0.0134479					21.0581	0.0194994
21.1222	0.0134479					21.1222	0.0194994
21.1222	0					21.1222	0
21.1864	0					21.1864	0
21.1864	0.0134479					21.1864	0.0194994
21.2505	0.0134479					21.2505	0.0194994
21.2505	0					21.2505	0
21.3147	0					21.3147	0
21.3147	0.0134479					21.3147	0.0194994
21.3788	0.0134479					21.3788	0.0194994
21.3788	0					21.3788	0
21.443	0					21.443	0
21.443	0.0134479					21.443	0.0194994
21.5071	0.0134479					21.5071	0.0194994
21.5071	0					21.5071	0
21.5713	0					21.5713	0
21.5713	0.0134479					21.5713	0.0194994
21.6354	0.0134479					21.6354	0.0194994
21.6354	0					21.6354	0
21.6996	0					21.6996	0
21.6996	0.0134479					21.6996	0.0194994
21.7638	0.0134479					21.7638	0.0194994
21.7638	0					21.7638	0
21.8279	0					21.8279	0
21.8279	0.0134479					21.8279	0.0194994
21.8921	0.0134479					21.8921	0.0194994
21.8921	0					21.8921	0
21.9562	0					21.9562	0
21.9562	0.0134479					21.9562	0.0194994
22.0204	0.0134479					22.0204	0.0194994
22.0204	0					22.0204	0
22.0845	0					22.0845	0
22.0845	0.0134479					22.0845	0.0194994
22.1487	0.0134479					22.1487	0.0194994
22.1487	0					22.1487	0
22.2128	0					22.2128	0
22.2128	0.0134479					22.2128	0.0194994
22.277	0.0134479					22.277	0.0194994
22.277	0					22.277	0
22.3411	0					22.3411	0
22.3411	0.0134479					22.3411	0.0194994
22.4053	0.0134479					22.4053	0.0194994
22.4053	0					22.4053	0
22.4695	0					22.4695	0
22.4695	0.0134479					22.4695	0.0194994
22.5336	0.0134479					22.5336	0.0194994
22.5336	0					22.5336	0
22.5978	0					22.5978	0
22.5978	0.0134479					22.5978	0.0194994
22.6619	0.0134479					22.6619	0.0194994
22.6619	0					22.6619	0
22.7261	0					22.7261	0
22.7261	0.0134479					22.7261	0.0194994
22.7902	0.0134479					22.7902	0.0194994
22.7902	0					22.7902	0
22.8544	0					22.8544	0
22.8544	0.0134479					22.8544	0.0194994
22.9185	0.0134479					22.9185	0.0194994
22.9185	0					22.9185	0
22.9827	0					22.9827	0
22.9827	0.0134479					22.9827	0.0194994
23.0468	0.0134479					23.0468	0.0194994
23.0468	0					23.0468	0
23.111	0					23.111	0
23.111	0.0134479					23.111	0.0194994
23.1751	0.0134479					23.1751	0.0194994
23.1751	0					23.1751	0
23.2393	0					23.2393	0
23.2393	0.0134479					23.2393	0.0194994
23.3035	0.0134479					23.3035	0.0194994
23.3035	0					23.3035	0
23.3676	0					23.3676	0
23.3676	0.0134479					23.3676	0.0194994
23.4318	0.0134479					23.4318	0.0194994
23.4318	0					23.4318	0
23.4959	0					23.4959	0
23.4959	0.0134479					23.4959	0.0194994
23.5601	0.0134479					23.5601	0.0194994
23.5601	0					23.5601	0
23.6242	0					23.6242	0
23.6242	0.0134479					23.6242	0.0194994
23.6884	0.0134479					23.6884	0.0194994
23.6884	0					23.6884	0
23.7525	0					23.7525	0
23.7525	0.0134479					23.7525	0.0194994
23.8167	0.0134479					23.8167	0.0194994
23.8167	0					23.8167	0
23.8808	0					23.8808	0
23.8808	0.0134479					23.8808	0.0194994
23.945	0.0134479					23.945	0.0194994
23.945	0					23.945	0
24.0092	0					24.0092	0
24.0092	0.0134479					24.0092	0.0194994
24.0733	0.0134479					24.0733	0.0194994
24.0733	0					24.0733	0
24.1375	0					24.1375	0
24.1375	0.0134479					24.1375	0.0194994
24.2016	0.0134479					24.2016	0.0194994
24.2016	0					24.2016	0
24.2658	0					24.2658	0
24.2658	0.0134479					24.2658	0.0194994
24.3299	0.0134479					24.3299	0.0194994
24.3299	0					24.3299	0
24.3941	0					24.3941	0
24.3941	0.0134479					24.3941	0.0194994
24.4582	0.0134479					24.4582	0.0194994
24.4582	0					24.4582	0
24.5224	0					24.5224	0
24.5224	0.0134479					24.5224	0.0194994
24.5865	0.0134479					24.5865	0.0194994
24.5865	0					24.5865	0
24.6507	0					24.6507	0
24.6507	0.0134479					24.6507	0.0194994
24.7149	0.0134479					24.7149	0.0194994
24.7149	0					24.7149	0
24.779	0					24.779	0
24.779	0.0134479					24.779	0.0194994
24.8432	0.0134479					24.8432	0.0194994
24.8432	0					24.8432	0
24.9073	0					24.9073	0
24.9073	0.0134479					24.9073	0.0194994
24.9715	0.0134479					24.9715	0.0194994
24.9715	0					24.9715	0
25.0356	0					25.0356	0
25.0356	0.0134479					25.0356	0.0194994
25.0998	0.0134479					25.0998	0.0194994
25.0998	0					25.0998	0
25.1639	0					25.1639	0
25.1639	0.0134479					25.1639	0.0194994
25.2281	0.0134479					25.2281	0.0194994
25.2281	0					25.2281	0
25.2922	0					25.2922	0
25.2922	0.0134479					25.2922	0.0194994
25.3564	0.0134479					25.3564	0.0194994
25.3564	0					25.3564	0
25.4205	0					25.4205	0
25.4205	0.0134479					25.4205	0.0194994
25.4847	0.0134479					25.4847	0.0194994
25.4847	0					25.4847	0
25.5489	0					25.5489	0
25.5489	0.0134479					25.5489	0.0194994
25.613	0.0134479					25.613	0.0194994
25.613	0					25.613	0
25.6772	0					25.6772	0
25.6772	0.0134479					25.6772	0.0194994
25.7413	0.0134479					25.7413	0.0194994
25.7413	0					25.7413	0
25.8055	0					25.8055	0
25.8055	0.0134479					25.8055	0.0194994
25.8696	0.0134479					25.8696	0.0194994
25.8696	0					25.8696	0
25.9338	0					25.9338	0
25.9338	0.0134479					25.9338	0.0194994
25.9979	0.0134479					25.9979	0.0194994
25.9979	0					25.9979	0
26.0621	0					26.0621	0
26.0621	0.0134479					26.0621	0.0194994
26.1262	0.0134479					26.1262	0.0194994
26.1262	0					26.1262	0
26.1904	0					26.1904	0
26.1904	0.0134479					26.1904	0.0194994
26.2546	0.0134479					26.2546	0.0194994
26.2546	0					26.2546	0
26.3187	0					26.3187	0
26.3187	0.0134479					26.3187	0.0194994
26.3829	0.0134479					26.3829	0.0194994
26.3829	0					26.3829	0
26.447	0					26.447	0
26.447	0.0134479					26.447	0.0194994
26.5112	0.0134479					26.5112	0.0194994
26.5112	0					26.5112	0
26.5753	0					26.5753	0
26.5753	0.0134479					26.5753	0.0194994
26.6395	0.0134479					26.6395	0.0194994
26.6395	0					26.6395	0
26.7036	0					26.7036	0
26.7036	0.0134479					26.7036	0.0194994
26.7678	0.0134479					26.7678	0.0194994
26.7678	0					26.7678	0
26.8319	0					26.8319	0
26.8319	0.0134479					26.8319	0.0194994
26.8961	0.0134479					26.8961	0.0194994
26.8961	0					26.8961	0
26.9602	0					26.9602	0
26.9602	0.0134479					26.9602	0.0194994
27.0244	0.0134479					27.0244	0.0194994
27.0244	0					27.0244	0
27.0886	0					27.0886	0
27.0886	0.0134479					27.0886	0.0194994
27.1527	0.0134479					27.1527	0.0194994
27.1527	0					27.1527	0
27.2169	0					27.2169	0
27.2169	0.0134479					27.2169	0.0194994
27.281	0.0134479					27.281	0.0194994
27.281	0					27.281	0
27.3452	0					27.3452	0
27.3452	0.0134479					27.3452	0.0194994
27.4093	0.0134479					27.4093	0.0194994
27.4093	0					27.4093	0
27.4735	0					27.4735	0
27.4735	0.0134479					27.4735	0.0194994
27.5376	0.0134479					27.5376	0.0194994
27.5376	0					27.5376	0
27.6018	0					27.6018	0
27.6018	0.0134479					27.6018	0.0194994
27.6659	0.0134479					27.6659	0.0194994
27.6659	0					27.6659	0
27.7301	0					27.7301	0
27.7301	0.0134479					27.7301	0.0194994
27.7943	0.0134479					27.7943	0.0194994
27.7943	0					27.7943	0
27.8584	0					27.8584	0
27.8584	0.0134479					27.8584	0.0194994
27.9226	0.0134479					27.9226	0.0194994
27.9226	0					27.9226	0
27.9867	0					27.9867	0
27.9867	0.0134479					27.9867	0.0194994
28.0509	0.0134479					28.0509	0.0194994
28.0509	0					28.0509	0
28.115	0					28.115	0
28.115	0.0134479					28.115	0.0194994
28.1792	0.0134479					28.1792	0.0194994
28.1792	0					28.1792	0
28.2433	0					28.2433	0
28.2433	0.0235338					28.2433	0.0181546
28.3075	0.0235338					28.3075	0.0181546
28.3075	0					28.3075	0
28.3716	0					28.3716	0
28.3716	0.0235338					28.3716	0.0181546
28.4358	0.0235338					28.4358	0.0181546
28.4358	0					28.4358	0
28.5	0					28.5	0
28.5	0.0235338					28.5	0.0181546
28.5641	0.0235338					28.5641	0.0181546
28.5641	0					28.5641	0
28.6283	0					28.6283	0
28.6283	0.0235338					28.6283	0.0181546
28.6924	0.0235338					28.6924	0.0181546
28.6924	0					28.6924	0
28.7566	0					28.7566	0
28.7566	0.0235338					28.7566	0.0181546
28.8207	0.0235338					28.8207	0.0181546
28.8207	0					28.8207	0
28.8849	0					28.8849	0
28.8849	0.0235338					28.8849	0.0181546
28.949	0.0235338					28.949	0.0181546
28.949	0					28.949	0
29.0132	0					29.0132	0
29.0132	0.0235338					29.0132	0.0181546
29.0773	0.0235338					29.0773	0.0181546
29.0773	0					29.0773	0
29.1415	0					29.1415	0
29.1415	0.0235338					29.1415	0.0181546
29.2056	0.0235338					29.2056	0.0181546
29.2056	0					29.2056	0
29.2698	0					29.2698	0
29.2698	0.0235338					29.2698	0.0181546
29.334	0.0235338					29.334	0.0181546
29.334	0					29.334	0
29.3981	0					29.3981	0
29.3981	0.0235338					29.3981	0.0181546
29.4623	0.0235338					29.4623	0.0181546
29.4623	0					29.4623	0
29.5264	0					29.5264	0
29.5264	0.0235338					29.5264	0.0181546
29.5906	0.0235338					29.5906	0.0181546
29.5906	0					29.5906	0
29.6547	0					29.6547	0
29.6547	0.0235338					29.6547	0.0181546
29.7189	0.0235338					29.7189	0.0181546
29.7189	0					29.7189	0
29.783	0					29.783	0
29.783	0.0235338					29.783	0.0181546
29.8472	0.0235338					29.8472	0.0181546
29.8472	0					29.8472	0
29.9113	0					29.9113	0
29.9113	0.0235338					29.9113	0.0181546
29.9755	0.0235338					29.9755	0.0181546
29.9755	0					29.9755	0
30.0397	0					30.0397	0
30.0397	0.0235338					30.0397	0.0181546
30.1038	0.0235338					30.1038	0.0181546
30.1038	0					30.1038	0
30.168	0					30.168	0
30.168	0.0235338					30.168	0.0181546
30.2321	0.0235338					30.2321	0.0181546
30.2321	0					30.2321	0
30.2963	0					30.2963	0
30.2963	0.0235338					30.2963	0.0181546
30.3604	0.0235338					30.3604	0.0181546
30.3604	0					30.3604	0
30.4246	0					30.4246	0
30.4246	0.0235338					30.4246	0.0181546
30.4887	0.0235338					30.4887	0.0181546
30.4887	0					30.4887	0
30.5529	0					30.5529	0
30.5529	0.0235338					30.5529	0.0181546
30.617	0.0235338					30.617	0.0181546
30.617	0					30.617	0
30.6812	0					30.6812	0
30.6812	0.0235338					30.6812	0.0181546
30.7453	0.0235338					30.7453	0.0181546
30.7453	0					30.7453	0
30.8095	0					30.8095	0
30.8095	0.0235338					30.8095	0.0181546
30.8737	0.0235338					30.8737	0.0181546
30.8737	0					30.8737	0
30.9378	0					30.9378	0
30.9378	0.0235338					30.9378	0.0181546
31.002	0.0235338					31.002	0.0181546
31.002	0					31.002	0
31.0661	0					31.0661	0
31.0661	0.0235338					31.0661	0.0181546
31.1303	0.0235338					31.1303	0.0181546
31.1303	0					31.1303	0
31.1944	0					31.1944	0
31.1944	0.0235338					31.1944	0.0181546
31.2586	0.0235338					31.2586	0.0181546
31.2586	0					31.2586	0
31.3227	0					31.3227	0
31.3227	0.0235338					31.3227	0.0181546
31.3869	0.0235338					31.3869	0.0181546
31.3869	0					31.3869	0
31.451	0					31.451	0
31.451	0.0235338					31.451	0.0181546
31.5152	0.0235338					31.5152	0.0181546
31.5152	0					31.5152	0
31.5794	0					31.5794	0
31.5794	0.0235338					31.5794	0.0181546
31.6435	0.0235338					31.6435	0.0181546
31.6435	0					31.6435	0
31.7077	0					31.7077	0
31.7077	0.0235338					31.7077	0.0181546
31.7718	0.0235338					31.7718	0.0181546
31.7718	0					31.7718	0
31.836	0					31.836	0
31.836	0.0235338					31.836	0.0181546
31.9001	0.0235338					31.9001	0.0181546
31.9001	0					31.9001	0
31.9643	0					31.9643	0
31.9643	0.0235338					31.9643	0.0181546
32.0284	0.0235338					32.0284	0.0181546
32.0284	0					32.0284	0
32.0926	0					32.0926	0
32.0926	0.0235338					32.0926	0.0181546
32.1567	0.0235338					32.1567	0.0181546
32.1567	0					32.1567	0
32.2209	0					32.2209	0
32.2209	0.0235338					32.2209	0.0181546
32.285	0.0235338					32.285	0.0181546
32.285	0					32.285	0
32.3492	0					32.3492	0
32.3492	0.0235338					32.3492	0.0181546
32.4134	0.0235338					32.4134	0.0181546
32.4134	0					32.4134	0
32.4775	0					32.4775	0
32.4775	0.0235338					32.4775	0.0181546
32.5417	0.0235338					32.5417	0.0181546
32.5417	0					32.5417	0
32.6058	0					32.6058	0
32.6058	0.0235338					32.6058	0.0181546
32.67	0.0235338					32.67	0.0181546
32.67	0					32.67	0
32.7341	0					32.7341	0
32.7341	0.0235338					32.7341	0.0181546
32.7983	0.0235338					32.7983	0.0181546
32.7983	0					32.7983	0
32.8624	0					32.8624	0
32.8624	0.0235338					32.8624	0.0181546
32.9266	0.0235338					32.9266	0.0181546
32.9266	0					32.9266	0
32.9907	0					32.9907	0
32.9907	0.0235338					32.9907	0.0181546
33.0549	0.0235338					33.0549	0.0181546
33.0549	0					33.0549	0
33.1191	0					33.1191	0
33.1191	0.0235338					33.1191	0.0181546
33.1832	0.0235338					33.1832	0.0181546
33.1832	0					33.1832	0
33.2474	0					33.2474	0
33.2474	0.0235338					33.2474	0.0181546
33.3115	0.0235338					33.3115	0.0181546
33.3115	0					33.3115	0
33.3757	0					33.3757	0
33.3757	0.0235338					33.3757	0.0181546
33.4398	0.0235338					33.4398	0.0181546
33.4398	0					33.4398	0
33.504	0					33.504	0
33.504	0.0235338					33.504	0.0181546
33.5681	0.0235338					33.5681	0.0181546
33.5681	0					33.5681	0
33.6323	0					33.6323	0
33.6323	0.0235338					33.6323	0.0181546
33.6964	0.0235338					33.6964	0.0181546
33.6964	0					33.6964	0
33.7606	0					33.7606	0
33.7606	0.0235338					33.7606	0.0181546
33.8248	0.0235338					33.8248	0.0181546
33.8248	0					33.8248	0
33.8889	0					33.8889	0
33.8889	0.0235338					33.8889	0.0181546
33.9531	0.0235338					33.9531	0.0181546
33.9531	0					33.9531	0
34.0172	0					34.0172	0
34.0172	0.0235338					34.0172	0.0181546
34.0814	0.0235338					34.0814	0.0181546
34.0814	0					34.0814	0
34.1455	0					34.1455	0
34.1455	0.0235338					34.1455	0.0181546
34.2097	0.0235338					34.2097	0.0181546
34.2097	0					34.2097	0
34.2738	0					34.2738	0
34.2738	0.0235338					34.2738	0.0181546
34.338	0.0235338					34.338	0.0181546
34.338	0					34.338	0
34.4021	0					34.4021	0
34.4021	0.0235338					34.4021	0.0181546
34.4663	0.0235338					34.4663	0.0181546
34.4663	0					34.4663	0
34.5304	0					34.5304	0
34.5304	0.0235338					34.5304	0.0181546
34.5946	0.0235338					34.5946	0.0181546
34.5946	0					34.5946	0
34.6588	0					34.6588	0
34.6588	0.0235338					34.6588	0.0181546
34.7229	0.0235338					34.7229	0.0181546
34.7229	0					34.7229	0
34.7871	0					34.7871	0
34.7871	0.0235338					34.7871	0.0181546
34.8512	0.0235338					34.8512	0.0181546
34.8512	0					34.8512	0
34.9154	0					34.9154	0
34.9154	0.0235338					34.9154	0.0181546
34.9795	0.0235338					34.9795	0.0181546
34.9795	0					34.9795	0
35.0437	0					35.0437	0
35.0437	0.0235338					35.0437	0.0181546
35.1078	0.0235338					35.1078	0.0181546
35.1078	0					35.1078	0
35.172	0					35.172	0
35.172	0.0235338					35.172	0.0181546
35.2361	0.0235338					35.2361	0.0181546
35.2361	0					35.2361	0
35.3003	0					35.3003	0
35.3003	0.0235338					35.3003	0.0181546
35.3645	0.0235338					35.3645	0.0181546
35.3645	0					35.3645	0
35.4286	0					35.4286	0
35.4286	0.0235338					35.4286	0.0181546
35.4928	0.0235338					35.4928	0.0181546
35.4928	0					35.4928	0
35.5569	0					35.5569	0
35.5569	0.0235338					35.5569	0.0181546
35.6211	0.0235338					35.6211	0.0181546
35.6211	0					35.6211	0
35.6852	0					35.6852	0
35.6852	0.0235338					35.6852	0.0181546
35.7494	0.0235338					35.7494	0.0181546
35.7494	0					35.7494	0
35.8135	0					35.8135	0
35.8135	0.0235338					35.8135	0.0181546
35.8777	0.0235338					35.8777	0.0181546
35.8777	0					35.8777	0
35.9418	0					35.9418	0
35.9418	0.0235338					35.9418	0.0181546
36.006	0.0235338					36.006	0.0181546
36.006	0					36.006	0
36.0701	0					36.0701	0
36.0701	0.0235338					36.0701	0.0181546
36.1343	0.0235338					36.1343	0.0181546
36.1343	0					36.1343	0
36.1985	0					36.1985	0
36.1985	0.0235338					36.1985	0.0181546
36.2626	0.0235338					36.2626	0.0181546
36.2626	0					36.2626	0
36.3268	0					36.3268	0
36.3268	0.0235338					36.3268	0.0181546
36.3909	0.0235338					36.3909	0.0181546
36.3909	0					36.3909	0
36.4551	0					36.4551	0
36.4551	0.0235338					36.4551	0.0181546
36.5192	0.0235338					36.5192	0.0181546
36.5192	0					36.5192	0
36.5834	0					36.5834	0
36.5834	0.0235338					36.5834	0.0181546
36.6475	0.0235338					36.6475	0.0181546
36.6475	0					36.6475	0
36.7117	0					36.7117	0
36.7117	0.0235338					36.7117	0.0181546
36.7758	0.0235338					36.7758	0.0181546
36.7758	0					36.7758	0
36.84	0					36.84	0
36.84	0.0201718					36.84	0.0168098
36.9042	0.0201718					36.9042	0.0168098
36.9042	0					36.9042	0
36.9683	0					36.9683	0
36.9683	0.0201718					36.9683	0.0168098
37.0325	0.0201718					37.0325	0.0168098
37.0325	0					37.0325	0
37.0966	0					37.0966	0
37.0966	0.0201718					37.0966	0.0168098
37.1608	0.0201718					37.1608	0.0168098
37.1608	0					37.1608	0
37.2249	0					37.2249	0
37.2249	0.0201718					37.2249	0.0168098
37.2891	0.0201718					37.2891	0.0168098
37.2891	0					37.2891	0
37.3532	0					37.3532	0
37.3532	0.0201718					37.3532	0.0168098
37.4174	0.0201718					37.4174	0.0168098
37.4174	0					37.4174	0
37.4815	0					37.4815	0
37.4815	0.0201718					37.4815	0.0168098
37.5457	0.0201718					37.5457	0.0168098
37.5457	0					37.5457	0
37.6099	0					37.6099	0
37.6099	0.0201718					37.6099	0.0168098
37.674	0.0201718					37.674	0.0168098
37.674	0					37.674	0
37.7382	0					37.7382	0
37.7382	0.0201718					37.7382	0.0168098
37.8023	0.0201718					37.8023	0.0168098
37.8023	0					37.8023	0
37.8665	0					37.8665	0
37.8665	0.0201718					37.8665	0.0168098
37.9306	0.0201718					37.9306	0.0168098
37.9306	0					37.9306	0
37.9948	0					37.9948	0
37.9948	0.0201718					37.9948	0.0168098
38.0589	0.0201718					38.0589	0.0168098
38.0589	0					38.0589	0
38.1231	0					38.1231	0
38.1231	0.0201718					38.1231	0.0168098
38.1872	0.0201718					38.1872	0.0168098
38.1872	0					38.1872	0
38.2514	0					38.2514	0
38.2514	0.0201718					38.2514	0.0168098
38.3155	0.0201718					38.3155	0.0168098
38.3155	0					38.3155	0
38.3797	0					38.3797	0
38.3797	0.0201718					38.3797	0.0168098
38.4439	0.0201718					38.4439	0.0168098
38.4439	0					38.4439	0
38.508	0					38.508	0
38.508	0.0201718					38.508	0.0168098
38.5722	0.0201718					38.5722	0.0168098
38.5722	0					38.5722	0
38.6363	0					38.6363	0
38.6363	0.0201718					38.6363	0.0168098
38.7005	0.0201718					38.7005	0.0168098
38.7005	0					38.7005	0
38.7646	0					38.7646	0
38.7646	0.0201718					38.7646	0.0168098
38.8288	0.0201718					38.8288	0.0168098
38.8288	0					38.8288	0
38.8929	0					38.8929	0
38.8929	0.0201718					38.8929	0.0168098
38.9571	0.0201718					38.9571	0.0168098
38.9571	0					38.9571	0
39.0212	0					39.0212	0
39.0212	0.0201718					39.0212	0.0168098
39.0854	0.0201718					39.0854	0.0168098
39.0854	0					39.0854	0
39.1496	0					39.1496	0
39.1496	0.0201718					39.1496	0.0168098
39.2137	0.0201718					39.2137	0.0168098
39.2137	0					39.2137	0
39.2779	0					39.2779	0
39.2779	0.0201718					39.2779	0.0168098
39.342	0.0201718					39.342	0.0168098
39.342	0					39.342	0
39.4062	0					39.4062	0
39.4062	0.0201718					39.4062	0.0168098
39.4703	0.0201718					39.4703	0.0168098
39.4703	0					39.4703	0
39.5345	0					39.5345	0
39.5345	0.0201718					39.5345	0.0168098
39.5986	0.0201718					39.5986	0.0168098
39.5986	0					39.5986	0
39.6628	0					39.6628	0
39.6628	0.0201718					39.6628	0.0168098
39.7269	0.0201718					39.7269	0.0168098
39.7269	0					39.7269	0
39.7911	0					39.7911	0
39.7911	0.0201718					39.7911	0.0168098
39.8552	0.0201718					39.8552	0.0168098
39.8552	0					39.8552	0
39.9194	0					39.9194	0
39.9194	0.0201718					39.9194	0.0168098
39.9836	0.0201718					39.9836	0.0168098
39.9836	0					39.9836	0
40.0477	0					40.0477	0
40.0477	0.0201718					40.0477	0.0168098
40.1119	0.0201718					40.1119	0.0168098
40.1119	0					40.1119	0
40.176	0					40.176	0
40.176	0.0201718					40.176	0.0168098
40.2402	0.0201718					40.2402	0.0168098
40.2402	0					40.2402	0
40.3043	0					40.3043	0
40.3043	0.0201718					40.3043	0.0168098
40.3685	0.0201718					40.3685	0.0168098
40.3685	0					40.3685	0
40.4326	0					40.4326	0
40.4326	0.0201718					40.4326	0.0168098
40.4968	0.0201718					40.4968	0.0168098
40.4968	0					40.4968	0
40.5609	0					40.5609	0
40.5609	0.0201718					40.5609	0.0168098
40.6251	0.0201718					40.6251	0.0168098
40.6251	0					40.6251	0
40.6893	0					40.6893	0
40.6893	0.0201718					40.6893	0.0168098
40.7534	0.0201718					40.7534	0.0168098
40.7534	0					40.7534	0
40.8176	0					40.8176	0
40.8176	0.0201718					40.8176	0.0168098
40.8817	0.0201718					40.8817	0.0168098
40.8817	0					40.8817	0
40.9459	0					40.9459	0
40.9459	0.0201718					40.9459	0.0168098
41.01	0.0201718					41.01	0.0168098
41.01	0					41.01	0
41.0742	0					41.0742	0
41.0742	0.0201718					41.0742	0.0168098
41.1383	0.0201718					41.1383	0.0168098
41.1383	0					41.1383	0
41.2025	0					41.2025	0
41.2025	0.0201718					41.2025	0.0168098
41.2666	0.0201718					41.2666	0.0168098
41.2666	0					41.2666	0
41.3308	0					41.3308	0
41.3308	0.0201718					41.3308	0.0168098
41.395	0.0201718					41.395	0.0168098
41.395	0					41.395	0
41.4591	0					41.4591	0
41.4591	0.0201718					41.4591	0.0168098
41.5233	0.0201718					41.5233	0.0168098
41.5233	0					41.5233	0
41.5874	0					41.5874	0
41.5874	0.0201718					41.5874	0.0168098
41.6516	0.0201718					41.6516	0.0168098
41.6516	0					41.6516	0
41.7157	0					41.7157	0
41.7157	0.0201718					41.7157	0.0168098
41.7799	0.0201718					41.7799	0.0168098
41.7799	0					41.7799	0
41.844	0					41.844	0
41.844	0.0201718					41.844	0.0168098
41.9082	0.0201718					41.9082	0.0168098
41.9082	0					41.9082	0
41.9723	0					41.9723	0
41.9723	0.0201718					41.9723	0.0168098
42.0365	0.0201718					42.0365	0.0168098
42.0365	0					42.0365	0
42.1006	0					42.1006	0
42.1006	0.0201718					42.1006	0.0168098
42.1648	0.0201718					42.1648	0.0168098
42.1648	0					42.1648	0
42.229	0					42.229	0
42.229	0.0201718					42.229	0.0168098
42.2931	0.0201718					42.2931	0.0168098
42.2931	0					42.2931	0
42.3573	0					42.3573	0
42.3573	0.0201718					42.3573	0.0168098
42.4214	0.0201718					42.4214	0.0168098
42.4214	0					42.4214	0
42.4856	0					42.4856	0
42.4856	0.0201718					42.4856	0.0168098
42.5497	0.0201718					42.5497	0.0168098
42.5497	0					42.5497	0
42.6139	0					42.6139	0
42.6139	0.0201718					42.6139	0.0168098
42.678	0.0201718					42.678	0.0168098
42.678	0					42.678	0
42.7422	0					42.7422	0
42.7422	0.0201718					42.7422	0.0168098
42.8063	0.0201718					42.8063	0.0168098
42.8063	0					42.8063	0
42.8705	0					42.8705	0
42.8705	0.0201718					42.8705	0.0168098
42.9347	0.0201718					42.9347	0.0168098
42.9347	0					42.9347	0
42.9988	0					42.9988	0
42.9988	0.0201718					42.9988	0.0168098
43.063	0.0201718					43.063	0.0168098
43.063	0					43.063	0
43.1271	0					43.1271	0
43.1271	0.0201718					43.1271	0.0168098
43.1913	0.0201718					43.1913	0.0168098
43.1913	0					43.1913	0
43.2554	0					43.2554	0
43.2554	0.0201718					43.2554	0.0168098
43.3196	0.0201718					43.3196	0.0168098
43.3196	0					43.3196	0
43.3837	0					43.3837	0
43.3837	0.0201718					43.3837	0.0168098
43.4479	0.0201718					43.4479	0.0168098
43.4479	0					43.4479	0
43.512	0					43.512	0
43.512	0.0201718					43.512	0.0168098
43.5762	0.0201718					43.5762	0.0168098
43.5762	0					43.5762	0
43.6403	0					43.6403	0
43.6403	0.0201718					43.6403	0.0168098
43.7045	0.0201718					43.7045	0.0168098
43.7045	0					43.7045	0
43.7687	0					43.7687	0
43.7687	0.0201718					43.7687	0.0168098
43.8328	0.0201718					43.8328	0.0168098
43.8328	0					43.8328	0
43.897	0					43.897	0
43.897	0.0201718					43.897	0.0168098
43.9611	0.0201718					43.9611	0.0168098
43.9611	0					43.9611	0
44.0253	0					44.0253	0
44.0253	0.0201718					44.0253	0.0168098
44.0894	0.0201718					44.0894	0.0168098
44.0894	0					44.0894	0
44.1536	0					44.1536	0
44.1536	0.0201718					44.1536	0.0168098
44.2177	0.0201718					44.2177	0.0168098
44.2177	0					44.2177	0
44.2819	0					44.2819	0
44.2819	0.0201718					44.2819	0.0168098
44.346	0.0201718					44.346	0.0168098
44.346	0					44.346	0
44.4102	0					44.4102	0
44.4102	0.0201718					44.4102	0.0168098
44.4744	0.0201718					44.4744	0.0168098
44.4744	0					44.4744	0
44.5385	0					44.5385	0
44.5385	0.0201718					44.5385	0.0168098
44.6027	0.0201718					44.6027	0.0168098
44.6027	0					44.6027	0
44.6668	0					44.6668	0
44.6668	0.0201718					44.6668	0.0168098
44.731	0.0201718					44.731	0.0168098
44.731	0					44.731	0
44.7951	0					44.7951	0
44.7951	0.0201718					44.7951	0.0168098
44.8593	0.0201718					44.8593	0.0168098
44.8593	0					44.8593	0
44.9234	0					44.9234	0
44.9234	0.0201718					44.9234	0.0168098
44.9876	0.0201718					44.9876	0.0168098
44.9876	0					44.9876	0
45.0517	0					45.0517	0
45.0517	0.0201718					45.0517	0.0168098
45.1159	0.0201718					45.1159	0.0168098
45.1159	0					45.1159	0
45.18	0					45.18	0
45.18	0.0201718					45.18	0.0168098
45.2442	0.0201718					45.2442	0.0168098
45.2442	0					45.2442	0
45.3084	0					45.3084	0
45.3084	0.0201718					45.3084	0.0168098
45.3725	0.0201718					45.3725	0.0168098
45.3725	0					45.3725	0
45.4367	0					45.4367	0
45.4367	0.0174822					45.4367	0.0147927
45.5008	0.0174822					45.5008	0.0147927
45.5008	0					45.5008	0
45.565	0					45.565	0
45.565	0.0174822					45.565	0.0147927
45.6291	0.0174822					45.6291	0.0147927
45.6291	0					45.6291	0
45.6933	0					45.6933	0
45.6933	0.0174822					45.6933	0.0147927
45.7574	0.0174822					45.7574	0.0147927
45.7574	0					45.7574	0
45.8216	0					45.8216	0
45.8216	0.0174822					45.8216	0.0147927
45.8857	0.0174822					45.8857	0.0147927
45.8857	0					45.8857	0
45.9499	0					45.9499	0
45.9499	0.0174822					45.9499	0.0147927
46.0141	0.0174822					46.0141	0.0147927
46.0141	0					46.0141	0
46.0782	0					46.0782	0
46.0782	0.0174822					46.0782	0.0147927
46.1424	0.0174822					46.1424	0.0147927
46.1424	0					46.1424	0
46.2065	0					46.2065	0
46.2065	0.0174822					46.2065	0.0147927
46.2707	0.0174822					46.2707	0.0147927
46.2707	0					46.2707	0
46.3348	0					46.3348	0
46.3348	0.0174822					46.3348	0.0147927
46.399	0.0174822					46.399	0.0147927
46.399	0					46.399	0
46.4631	0					46.4631	0
46.4631	0.0174822					46.4631	0.0147927
46.5273	0.0174822					46.5273	0.0147927
46.5273	0					46.5273	0
46.5914	0					46.5914	0
46.5914	0.0174822					46.5914	0.0147927
46.6556	0.0174822					46.6556	0.0147927
46.6556	0					46.6556	0
46.7198	0					46.7198	0
46.7198	0.0174822					46.7198	0.0147927
46.7839	0.0174822					46.7839	0.0147927
46.7839	0					46.7839	0
46.8481	0					46.8481	0
46.8481	0.0174822					46.8481	0.0147927
46.9122	0.0174822					46.9122	0.0147927
46.9122	0					46.9122	0
46.9764	0					46.9764	0
46.9764	0.0174822					46.9764	0.0147927
47.0405	0.0174822					47.0405	0.0147927
47.0405	0					47.0405	0
47.1047	0					47.1047	0
47.1047	0.0174822					47.1047	0.0147927
47.1688	0.0174822					47.1688	0.0147927
47.1688	0					47.1688	0
47.233	0					47.233	0
47.233	0.0174822					47.233	0.0147927
47.2971	0.0174822					47.2971	0.0147927
47.2971	0					47.2971	0
47.3613	0					47.3613	0
47.3613	0.0174822					47.3613	0.0147927
47.4254	0.0174822					47.4254	0.0147927
47.4254	0					47.4254	0
47.4896	0					47.4896	0
47.4896	0.0174822					47.4896	0.0147927
47.5538	0.0174822					47.5538	0.0147927
47.5538	0					47.5538	0
47.6179	0					47.6179	0
47.6179	0.0174822					47.6179	0.0147927
47.6821	0.0174822					47.6821	0.0147927
47.6821	0					47.6821	0
47.7462	0					47.7462	0
47.7462	0.0174822					47.7462	0.0147927
47.8104	0.0174822					47.8104	0.0147927
47.8104	0					47.8104	0
47.8745	0					47.8745	0
47.8745	0.0174822					47.8745	0.0147927
47.9387	0.0174822					47.9387	0.0147927
47.9387	0					47.9387	0
48.0028	0					48.0028	0
48.0028	0.0174822					48.0028	0.0147927
48.067	0.0174822					48.067	0.0147927
48.067	0					48.067	0
48.1311	0					48.1311	0
48.1311	0.0174822					48.1311	0.0147927
48.1953	0.0174822					48.1953	0.0147927
48.1953	0					48.1953	0
48.2595	0					48.2595	0
48.2595	0.0174822					48.2595	0.0147927
48.3236	0.0174822					48.3236	0.0147927
48.3236	0					48.3236	0
48.3878	0					48.3878	0
48.3878	0.0174822					48.3878	0.0147927
48.4519	0.0174822					48.4519	0.0147927
48.4519	0					48.4519	0
48.5161	0					48.5161	0
48.5161	0.0174822					48.5161	0.0147927
48.5802	0.0174822					48.5802	0.0147927
48.5802	0					48.5802	0
48.6444	0					48.6444	0
48.6444	0.0174822					48.6444	0.0147927
48.7085	0.0174822					48.7085	0.0147927
48.7085	0					48.7085	0
48.7727	0					48.7727	0
48.7727	0.0174822					48.7727	0.0147927
48.8368	0.0174822					48.8368	0.0147927
48.8368	0					48.8368	0
48.901	0					48.901	0
48.901	0.0174822					48.901	0.0147927
48.9651	0.0174822					48.9651	0.0147927
48.9651	0					48.9651	0
49.0293	0					49.0293	0
49.0293	0.0174822					49.0293	0.0147927
49.0935	0.0174822					49.0935	0.0147927
49.0935	0					49.0935	0
49.1576	0					49.1576	0
49.1576	0.0174822					49.1576	0.0147927
49.2218	0.0174822					49.2218	0.0147927
49.2218	0					49.2218	0
49.2859	0					49.2859	0
49.2859	0.0174822					49.2859	0.0147927
49.3501	0.0174822					49.3501	0.0147927
49.3501	0					49.3501	0
49.4142	0					49.4142	0
49.4142	0.0174822					49.4142	0.0147927
49.4784	0.0174822					49.4784	0.0147927
49.4784	0					49.4784	0
49.5425	0					49.5425	0
49.5425	0.0174822					49.5425	0.0147927
49.6067	0.0174822					49.6067	0.0147927
49.6067	0					49.6067	0
49.6708	0					49.6708	0
49.6708	0.0174822					49.6708	0.0147927
49.735	0.0174822					49.735	0.0147927
49.735	0					49.735	0
49.7992	0					49.7992	0
49.7992	0.0174822					49.7992	0.0147927
49.8633	0.0174822					49.8633	0.0147927
49.8633	0					49.8633	0
49.9275	0					49.9275	0
49.9275	0.0174822					49.9275	0.0147927
49.9916	0.0174822					49.9916	0.0147927
49.9916	0					49.9916	0
50.0558	0					50.0558	0
50.0558	0.0174822					50.0558	0.0147927
50.1199	0.0174822					50.1199	0.0147927
50.1199	0					50.1199	0
50.1841	0					50.1841	0
50.1841	0.0174822					50.1841	0.0147927
50.2482	0.0174822					50.2482	0.0147927
50.2482	0					50.2482	0
50.3124	0					50.3124	0
50.3124	0.0174822					50.3124	0.0147927
50.3765	0.0174822					50.3765	0.0147927
50.3765	0					50.3765	0
50.4407	0					50.4407	0
50.4407	0.0174822					50.4407	0.0147927
50.5049	0.0174822					50.5049	0.0147927
50.5049	0					50.5049	0
50.569	0					50.569	0
50.569	0.0174822					50.569	0.0147927
50.6332	0.0174822					50.6332	0.0147927
50.6332	0					50.6332	0
50.6973	0					50.6973	0
50.6973	0.0174822					50.6973	0.0147927
50.7615	0.0174822					50.7615	0.0147927
50.7615	0					50.7615	0
50.8256	0					50.8256	0
50.8256	0.0174822					50.8256	0.0147927
50.8898	0.0174822					50.8898	0.0147927
50.8898	0					50.8898	0
50.9539	0					50.9539	0
50.9539	0.0174822					50.9539	0.0147927
51.0181	0.0174822					51.0181	0.0147927
51.0181	0					51.0181	0
51.0822	0					51.0822	0
51.0822	0.0174822					51.0822	0.0147927
51.1464	0.0174822					51.1464	0.0147927
51.1464	0					51.1464	0
51.2105	0					51.2105	0
51.2105	0.0174822					51.2105	0.0147927
51.2747	0.0174822					51.2747	0.0147927
51.2747	0					51.2747	0
51.3389	0					51.3389	0
51.3389	0.0174822					51.3389	0.0147927
51.403	0.0174822					51.403	0.0147927
51.403	0					51.403	0
51.4672	0					51.4672	0
51.4672	0.0174822					51.4672	0.0147927
51.5313	0.0174822					51.5313	0.0147927
51.5313	0					51.5313	0
51.5955	0					51.5955	0
51.5955	0.0174822					51.5955	0.0147927
51.6596	0.0174822					51.6596	0.0147927
51.6596	0					51.6596	0
51.7238	0					51.7238	0
51.7238	0.0174822					51.7238	0.0147927
51.7879	0.0174822					51.7879	0.0147927
51.7879	0					51.7879	0
51.8521	0					51.8521	0
51.8521	0.0174822					51.8521	0.0147927
51.9162	0.0174822					51.9162	0.0147927
51.9162	0					51.9162	0
51.9804	0					51.9804	0
51.9804	0.0174822					51.9804	0.0147927
52.0446	0.0174822					52.0446	0.0147927
52.0446	0					52.0446	0
52.1087	0					52.1087	0
52.1087	0.0174822					52.1087	0.0147927
52.1729	0.0174822					52.1729	0.0147927
52.1729	0					52.1729	0
52.237	0					52.237	0
52.237	0.0174822					52.237	0.0147927
52.3012	0.0174822					52.3012	0.0147927
52.3012	0					52.3012	0
52.3653	0					52.3653	0
52.3653	0.0174822					52.3653	0.0147927
52.4295	0.0174822					52.4295	0.0147927
52.4295	0					52.4295	0
52.4936	0					52.4936	0
52.4936	0.0174822					52.4936	0.0147927
52.5578	0.0174822					52.5578	0.0147927
52.5578	0					52.5578	0
52.6219	0					52.6219	0
52.6219	0.0174822					52.6219	0.0147927
52.6861	0.0174822					52.6861	0.0147927
52.6861	0					52.6861	0
52.7502	0					52.7502	0
52.7502	0.0174822					52.7502	0.0147927
52.8144	0.0174822					52.8144	0.0147927
52.8144	0					52.8144	0
52.8786	0					52.8786	0
52.8786	0.0174822					52.8786	0.0147927
52.9427	0.0174822					52.9427	0.0147927
52.9427	0					52.9427	0
53.0069	0					53.0069	0
53.0069	0.0174822					53.0069	0.0147927
53.071	0.0174822					53.071	0.0147927
53.071	0					53.071	0
53.1352	0					53.1352	0
53.1352	0.0174822					53.1352	0.0147927
53.1993	0.0174822					53.1993	0.0147927
53.1993	0					53.1993	0
53.2635	0					53.2635	0
53.2635	0.0174822					53.2635	0.0147927
53.3276	0.0174822					53.3276	0.0147927
53.3276	0					53.3276	0
53.3918	0					53.3918	0
53.3918	0.0174822					53.3918	0.0147927
53.4559	0.0174822					53.4559	0.0147927
53.4559	0					53.4559	0
53.5201	0					53.5201	0
53.5201	0.0174822					53.5201	0.0147927
53.5843	0.0174822					53.5843	0.0147927
53.5843	0					53.5843	0
53.6484	0					53.6484	0
53.6484	0.0174822					53.6484	0.0147927
53.7126	0.0174822					53.7126	0.0147927
53.7126	0					53.7126	0
53.7767	0					53.7767	0
53.7767	0.0174822					53.7767	0.0147927
53.8409	0.0174822					53.8409	0.0147927
53.8409	0					53.8409	0
53.905	0					53.905	0
53.905	0.0174822					53.905	0.0147927
53.9692	0.0174822					53.9692	0.0147927
53.9692	0					53.9692	0
54.0333	0					54.0333	0
54.0333	0.0100859					54.0333	0.0141203
54.0975	0.0100859					54.0975	0.0141203
54.0975	0					54.0975	0
54.1616	0					54.1616	0
54.1616	0.0100859					54.1616	0.0141203
54.2258	0.0100859					54.2258	0.0141203
54.2258	0					54.2258	0
54.29	0					54.29	0
54.29	0.0100859					54.29	0.0141203
54.3541	0.0100859					54.3541	0.0141203
54.3541	0					54.3541	0
54.4183	0					54.4183	0
54.4183	0.0100859					54.4183	0.0141203
54.4824	0.0100859					54.4824	0.0141203
54.4824	0					54.4824	0
54.5466	0					54.5466	0
54.5466	0.0100859					54.5466	0.0141203
54.6107	0.0100859					54.6107	0.0141203
54.6107	0					54.6107	0
54.6749	0					54.6749	0
54.6749	0.0100859					54.6749	0.0141203
54.739	0.0100859					54.739	0.0141203
54.739	0					54.739	0
54.8032	0					54.8032	0
54.8032	0.0100859					54.8032	0.0141203
54.8673	0.0100859					54.8673	0.0141203
54.8673	0					54.8673	0
54.9315	0					54.9315	0
54.9315	0.0100859					54.9315	0.0141203
54.9956	0.0100859					54.9956	0.0141203
54.9956	0					54.9956	0
55.0598	0					55.0598	0
55.0598	0.0100859					55.0598	0.0141203
55.124	0.0100859					55.124	0.0141203
55.124	0					55.124	0
55.1881	0					55.1881	0
55.1881	0.0100859					55.1881	0.0141203
55.2523	0.0100859					55.2523	0.0141203
55.2523	0					55.2523	0
55.3164	0					55.3164	0
55.3164	0.0100859					55.3164	0.0141203
55.3806	0.0100859					55.3806	0.0141203
55.3806	0					55.3806	0
55.4447	0					55.4447	0
55.4447	0.0100859					55.4447	0.0141203
55.5089	0.0100859					55.5089	0.0141203
55.5089	0					55.5089	0
55.573	0					55.573	0
55.573	0.0100859					55.573	0.0141203
55.6372	0.0100859					55.6372	0.0141203
55.6372	0					55.6372	0
55.7013	0					55.7013	0
55.7013	0.0100859					55.7013	0.0141203
55.7655	0.0100859					55.7655	0.0141203
55.7655	0					55.7655	0
55.8297	0					55.8297	0
55.8297	0.0100859					55.8297	0.0141203
55.8938	0.0100859					55.8938	0.0141203
55.8938	0					55.8938	0
55.958	0					55.958	0
55.958	0.0100859					55.958	0.0141203
56.0221	0.0100859					56.0221	0.0141203
56.0221	0					56.0221	0
56.0863	0					56.0863	0
56.0863	0.0100859					56.0863	0.0141203
56.1504	0.0100859					56.1504	0.0141203
56.1504	0					56.1504	0
56.2146	0					56.2146	0
56.2146	0.0100859					56.2146	0.0141203
56.2787	0.0100859					56.2787	0.0141203
56.2787	0					56.2787	0
56.3429	0					56.3429	0
56.3429	0.0100859					56.3429	0.0141203
56.407	0.0100859					56.407	0.0141203
56.407	0					56.407	0
56.4712	0					56.4712	0
56.4712	0.0100859					56.4712	0.0141203
56.5353	0.0100859					56.5353	0.0141203
56.5353	0					56.5353	0
56.5995	0					56.5995	0
56.5995	0.0100859					56.5995	0.0141203
56.6637	0.0100859					56.6637	0.0141203
56.6637	0					56.6637	0
56.7278	0					56.7278	0
56.7278	0.0100859					56.7278	0.0141203
56.792	0.0100859					56.792	0.0141203
56.792	0					56.792	0
56.8561	0					56.8561	0
56.8561	0.0100859					56.8561	0.0141203
56.9203	0.0100859					56.9203	0.0141203
56.9203	0					56.9203	0
56.9844	0					56.9844	0
56.9844	0.0100859					56.9844	0.0141203
57.0486	0.0100859					57.0486	0.0141203
57.0486	0					57.0486	0
57.1127	0					57.1127	0
57.1127	0.0100859					57.1127	0.0141203
57.1769	0.0100859					57.1769	0.0141203
57.1769	0					57.1769	0
57.241	0					57.241	0
57.241	0.0100859					57.241	0.0141203
57.3052	0.0100859					57.3052	0.0141203
57.3052	0					57.3052	0
57.3694	0					57.3694	0
57.3694	0.0100859					57.3694	0.0141203
57.4335	0.0100859					57.4335	0.0141203
57.4335	0					57.4335	0
57.4977	0					57.4977	0
57.4977	0.0100859					57.4977	0.0141203
57.5618	0.0100859					57.5618	0.0141203
57.5618	0					57.5618	0
57.626	0					57.626	0
57.626	0.0100859					57.626	0.0141203
57.6901	0.0100859					57.6901	0.0141203
57.6901	0					57.6901	0
57.7543	0					57.7543	0
57.7543	0.0100859					57.7543	0.0141203
57.8184	0.0100859					57.8184	0.0141203
57.8184	0					57.8184	0
57.8826	0					57.8826	0
57.8826	0.0100859					57.8826	0.0141203
57.9467	0.0100859					57.9467	0.0141203
57.9467	0					57.9467	0
58.0109	0					58.0109	0
58.0109	0.0100859					58.0109	0.0141203
58.075	0.0100859					58.075	0.0141203
58.075	0					58.075	0
58.1392	0					58.1392	0
58.1392	0.0100859					58.1392	0.0141203
58.2034	0.0100859					58.2034	0.0141203
58.2034	0					58.2034	0
58.2675	0					58.2675	0
58.2675	0.0100859					58.2675	0.0141203
58.3317	0.0100859					58.3317	0.0141203
58.3317	0					58.3317	0
58.3958	0					58.3958	0
58.3958	0.0100859					58.3958	0.0141203
58.46	0.0100859					58.46	0.0141203
58.46	0					58.46	0
58.5241	0					58.5241	0
58.5241	0.0100859					58.5241	0.0141203
58.5883	0.0100859					58.5883	0.0141203
58.5883	0					58.5883	0
58.6524	0					58.6524	0
58.6524	0.0100859					58.6524	0.0141203
58.7166	0.0100859					58.7166	0.0141203
58.7166	0					58.7166	0
58.7807	0					58.7807	0
58.7807	0.0100859					58.7807	0.0141203
58.8449	0.0100859					58.8449	0.0141203
58.8449	0					58.8449	0
58.9091	0					58.9091	0
58.9091	0.0100859					58.9091	0.0141203
58.9732	0.0100859					58.9732	0.0141203
58.9732	0					58.9732	0
59.0374	0					59.0374	0
59.0374	0.0100859					59.0374	0.0141203
59.1015	0.0100859					59.1015	0.0141203
59.1015	0					59.1015	0
59.1657	0					59.1657	0
59.1657	0.0100859					59.1657	0.0141203
59.2298	0.0100859					59.2298	0.0141203
59.2298	0					59.2298	0
59.294	0					59.294	0
59.294	0.0100859					59.294	0.0141203
59.3581	0.0100859					59.3581	0.0141203
59.3581	0					59.3581	0
59.4223	0					59.4223	0
59.4223	0.0100859					59.4223	0.0141203
59.4864	0.0100859					59.4864	0.0141203
59.4864	0					59.4864	0
59.5506	0					59.5506	0
59.5506	0.0100859					59.5506	0.0141203
59.6148	0.0100859					59.6148	0.0141203
59.6148	0					59.6148	0
59.6789	0					59.6789	0
59.6789	0.0100859					59.6789	0.0141203
59.7431	0.0100859					59.7431	0.0141203
59.7431	0					59.7431	0
59.8072	0					59.8072	0
59.8072	0.0100859					59.8072	0.0141203
59.8714	0.0100859					59.8714	0.0141203
59.8714	0					59.8714	0
59.9355	0					59.9355	0
59.9355	0.0100859					59.9355	0.0141203
59.9997	0.0100859					59.9997	0.0141203
59.9997	0					59.9997	0
60.0638	0					60.0638	0
60.0638	0.0100859					60.0638	0.0141203
60.128	0.0100859					60.128	0.0141203
60.128	0					60.128	0
60.1921	0					60.1921	0
60.1921	0.0100859					60.1921	0.0141203
60.2563	0.0100859					60.2563	0.0141203
60.2563	0					60.2563	0
60.3204	0					60.3204	0
60.3204	0.0100859					60.3204	0.0141203
60.3846	0.0100859					60.3846	0.0141203
60.3846	0					60.3846	0
60.4488	0					60.4488	0
60.4488	0.0100859					60.4488	0.0141203
60.5129	0.0100859					60.5129	0.0141203
60.5129	0					60.5129	0
60.5771	0					60.5771	0
60.5771	0.0100859					60.5771	0.0141203
60.6412	0.0100859					60.6412	0.0141203
60.6412	0					60.6412	0
60.7054	0					60.7054	0
60.7054	0.0100859					60.7054	0.0141203
60.7695	0.0100859					60.7695	0.0141203
60.7695	0					60.7695	0
60.8337	0					60.8337	0
60.8337	0.0100859					60.8337	0.0141203
60.8978	0.0100859					60.8978	0.0141203
60.8978	0					60.8978	0
60.962	0					60.962	0
60.962	0.0100859					60.962	0.0141203
61.0261	0.0100859					61.0261	0.0141203
61.0261	0					61.0261	0
61.0903	0					61.0903	0
61.0903	0.0100859					61.0903	0.0141203
61.1545	0.0100859					61.1545	0.0141203
61.1545	0					61.1545	0
61.2186	0					61.2186	0
61.2186	0.0100859					61.2186	0.0141203
61.2828	0.0100859					61.2828	0.0141203
61.2828	0					61.2828	0
61.3469	0					61.3469	0
61.3469	0.0100859					61.3469	0.0141203
61.4111	0.0100859					61.4111	0.0141203
61.4111	0					61.4111	0
61.4752	0					61.4752	0
61.4752	0.0100859					61.4752	0.0141203
61.5394	0.0100859					61.5394	0.0141203
61.5394	0					61.5394	0
61.6035	0					61.6035	0
61.6035	0.0100859					61.6035	0.0141203
61.6677	0.0100859					61.6677	0.0141203
61.6677	0					61.6677	0
61.7318	0					61.7318	0
61.7318	0.0100859					61.7318	0.0141203
61.796	0.0100859					61.796	0.0141203
61.796	0					61.796	0
61.8601	0					61.8601	0
61.8601	0.0100859					61.8601	0.0141203
61.9243	0.0100859					61.9243	0.0141203
61.9243	0					61.9243	0
61.9885	0					61.9885	0
61.9885	0.0100859					61.9885	0.0141203
62.0526	0.0100859					62.0526	0.0141203
62.0526	0					62.0526	0
62.1168	0					62.1168	0
62.1168	0.0100859					62.1168	0.0141203
62.1809	0.0100859					62.1809	0.0141203
62.1809	0					62.1809	0
62.2451	0					62.2451	0
62.2451	0.0100859					62.2451	0.0141203
62.3092	0.0100859					62.3092	0.0141203
62.3092	0					62.3092	0
62.3734	0					62.3734	0
62.3734	0.0100859					62.3734	0.0141203
62.4375	0.0100859					62.4375	0.0141203
62.4375	0					62.4375	0
62.5017	0					62.5017	0
62.5017	0.0100859					62.5017	0.0141203
62.5658	0.0100859					62.5658	0.0141203
62.5658	0					62.5658	0
62.63	0					62.63	0
62.63	0.0114307					62.63	0.00806873
62.6942	0.0114307					62.6942	0.00806873
62.6942	0					62.6942	0
62.7583	0					62.7583	0
62.7583	0.0114307					62.7583	0.00806873
62.8225	0.0114307					62.8225	0.00806873
62.8225	0					62.8225	0
62.8866	0					62.8866	0
62.8866	0.0114307					62.8866	0.00806873
62.9508	0.0114307					62.9508	0.00806873
62.9508	0					62.9508	0
63.0149	0					63.0149	0
63.0149	0.0114307					63.0149	0.00806873
63.0791	0.0114307					63.0791	0.00806873
63.0791	0					63.0791	0
63.1432	0					63.1432	0
63.1432	0.0114307					63.1432	0.00806873
63.2074	0.0114307					63.2074	0.00806873
63.2074	0					63.2074	0
63.2715	0					63.2715	0
63.2715	0.0114307					63.2715	0.00806873
63.3357	0.0114307					63.3357	0.00806873
63.3357	0					63.3357	0
63.3999	0					63.3999	0
63.3999	0.0114307					63.3999	0.00806873
63.464	0.0114307					63.464	0.00806873
63.464	0					63.464	0
63.5282	0					63.5282	0
63.5282	0.0114307					63.5282	0.00806873
63.5923	0.0114307					63.5923	0.00806873
63.5923	0					63.5923	0
63.6565	0					63.6565	0
63.6565	0.0114307					63.6565	0.00806873
63.7206	0.0114307					63.7206	0.00806873
63.7206	0					63.7206	0
63.7848	0					63.7848	0
63.7848	0.0114307					63.7848	0.00806873
63.8489	0.0114307					63.8489	0.00806873
63.8489	0					63.8489	0
63.9131	0					63.9131	0
63.9131	0.0114307					63.9131	0.00806873
63.9772	0.0114307					63.9772	0.00806873
63.9772	0					63.9772	0
64.0414	0					64.0414	0
64.0414	0.0114307					64.0414	0.00806873
64.1055	0.0114307					64.1055	0.00806873
64.1055	0					64.1055	0
64.1697	0					64.1697	0
64.1697	0.0114307					64.1697	0.00806873
64.2339	0.0114307					64.2339	0.00806873
64.2339	0					64.2339	0
64.298	0					64.298	0
64.298	0.0114307					64.298	0.00806873
64.3622	0.0114307					64.3622	0.00806873
64.3622	0					64.3622	0
64.4263	0					64.4263	0
64.4263	0.0114307					64.4263	0.00806873
64.4905	0.0114307					64.4905	0.00806873
64.4905	0					64.4905	0
64.5546	0					64.5546	0
64.5546	0.0114307					64.5546	0.00806873
64.6188	0.0114307					64.6188	0.00806873
64.6188	0					64.6188	0
64.6829	0					64.6829	0
64.6829	0.0114307					64.6829	0.00806873
64.7471	0.0114307					64.7471	0.00806873
64.7471	0					64.7471	0
64.8112	0					64.8112	0
64.8112	0.0114307					64.8112	0.00806873
64.8754	0.0114307					64.8754	0.00806873
64.8754	0					64.8754	0
64.9396	0					64.9396	0
64.9396	0.0114307					64.9396	0.00806873
65.0037	0.0114307					65.0037	0.00806873
65.0037	0					65.0037	0
65.0679	0					65.0679	0
65.0679	0.0114307					65.0679	0.00806873
65.132	0.0114307					65.132	0.00806873
65.132	0					65.132	0
65.1962	0					65.1962	0
65.1962	0.0114307					65.1962	0.00806873
65.2603	0.0114307					65.2603	0.00806873
65.2603	0					65.2603	0
65.3245	0					65.3245	0
65.3245	0.0114307					65.3245	0.00806873
65.3886	0.0114307					65.3886	0.00806873
65.3886	0					65.3886	0
65.4528	0					65.4528	0
65.4528	0.0114307					65.4528	0.00806873
65.5169	0.0114307					65.5169	0.00806873
65.5169	0					65.5169	0
65.5811	0					65.5811	0
65.5811	0.0114307					65.5811	0.00806873
65.6452	0.0114307					65.6452	0.00806873
65.6452	0					65.6452	0
65.7094	0					65.7094	0
65.7094	0.0114307					65.7094	0.00806873
65.7736	0.0114307					65.7736	0.00806873
65.7736	0					65.7736	0
65.8377	0					65.8377	0
65.8377	0.0114307					65.8377	0.00806873
65.9019	0.0114307					65.9019	0.00806873
65.9019	0					65.9019	0
65.966	0					65.966	0
65.966	0.0114307					65.966	0.00806873
66.0302	0.0114307					66.0302	0.00806873
66.0302	0					66.0302	0
66.0943	0					66.0943	0
66.0943	0.0114307					66.0943	0.00806873
66.1585	0.0114307					66.1585	0.00806873
66.1585	0					66.1585	0
66.2226	0					66.2226	0
66.2226	0.0114307					66.2226	0.00806873
66.2868	0.0114307					66.2868	0.00806873
66.2868	0					66.2868	0
66.3509	0					66.3509	0
66.3509	0.0114307					66.3509	0.00806873
66.4151	0.0114307					66.4151	0.00806873
66.4151	0					66.4151	0
66.4793	0					66.4793	0
66.4793	0.0114307					66.4793	0.00806873
66.5434	0.0114307					66.5434	0.00806873
66.5434	0					66.5434	0
66.6076	0					66.6076	0
66.6076	0.0114307					66.6076	0.00806873
66.6717	0.0114307					66.6717	0.00806873
66.6717	0					66.6717	0
66.7359	0					66.7359	0
66.7359	0.0114307					66.7359	0.00806873
66.8	0.0114307					66.8	0.00806873
66.8	0					66.8	0
66.8642	0					66.8642	0
66.8642	0.0114307					66.8642	0.00806873
66.9283	0.0114307					66.9283	0.00806873
66.9283	0					66.9283	0
66.9925	0					66.9925	0
66.9925	0.0114307					66.9925	0.00806873
67.0566	0.0114307					67.0566	0.00806873
67.0566	0					67.0566	0
67.1208	0					67.1208	0
67.1208	0.0114307					67.1208	0.00806873
67.185	0.0114307					67.185	0.00806873
67.185	0					67.185	0
67.2491	0					67.2491	0
67.2491	0.0114307					67.2491	0.00806873
67.3133	0.0114307					67.3133	0.00806873
67.3133	0					67.3133	0
67.3774	0					67.3774	0
67.3774	0.0114307					67.3774	0.00806873
67.4416	0.0114307					67.4416	0.00806873
67.4416	0					67.4416	0
67.5057	0					67.5057	0
67.5057	0.0114307					67.5057	0.00806873
67.5699	0.0114307					67.5699	0.00806873
67.5699	0					67.5699	0
67.634	0					67.634	0
67.634	0.0114307					67.634	0.00806873
67.6982	0.0114307					67.6982	0.00806873
67.6982	0					67.6982	0
67.7623	0					67.7623	0
67.7623	0.0114307					67.7623	0.00806873
67.8265	0.0114307					67.8265	0.00806873
67.8265	0					67.8265	0
67.8906	0					67.8906	0
67.8906	0.0114307					67.8906	0.00806873
67.9548	0.0114307					67.9548	0.00806873
67.9548	0					67.9548	0
68.019	0					68.019	0
68.019	0.0114307					68.019	0.00806873
68.0831	0.0114307					68.0831	0.00806873
68.0831	0					68.0831	0
68.1473	0					68.1473	0
68.1473	0.0114307					68.1473	0.00806873
68.2114	0.0114307					68.2114	0.00806873
68.2114	0					68.2114	0
68.2756	0					68.2756	0
68.2756	0.0114307					68.2756	0.00806873
68.3397	0.0114307					68.3397	0.00806873
68.3397	0					68.3397	0
68.4039	0					68.4039	0
68.4039	0.0114307					68.4039	0.00806873
68.468	0.0114307					68.468	0.00806873
68.468	0					68.468	0
68.5322	0					68.5322	0
68.5322	0.0114307					68.5322	0.00806873
68.5963	0.0114307					68.5963	0.00806873
68.5963	0					68.5963	0
68.6605	0					68.6605	0
68.6605	0.0114307					68.6605	0.00806873
68.7247	0.0114307					68.7247	0.00806873
68.7247	0					68.7247	0
68.7888	0					68.7888	0
68.7888	0.0114307					68.7888	0.00806873
68.853	0.0114307					68.853	0.00806873
68.853	0					68.853	0
68.9171	0					68.9171	0
68.9171	0.0114307					68.9171	0.00806873
68.9813	0.0114307					68.9813	0.00806873
68.9813	0					68.9813	0
69.0454	0					69.0454	0
69.0454	0.0114307					69.0454	0.00806873
69.1096	0.0114307					69.1096	0.00806873
69.1096	0					69.1096	0
69.1737	0					69.1737	0
69.1737	0.0114307					69.1737	0.00806873
69.2379	0.0114307					69.2379	0.00806873
69.2379	0					69.2379	0
69.302	0					69.302	0
69.302	0.0114307					69.302	0.00806873
69.3662	0.0114307					69.3662	0.00806873
69.3662	0					69.3662	0
69.4303	0					69.4303	0
69.4303	0.0114307					69.4303	0.00806873
69.4945	0.0114307					69.4945	0.00806873
69.4945	0					69.4945	0
69.5587	0					69.5587	0
69.5587	0.0114307					69.5587	0.00806873
69.6228	0.0114307					69.6228	0.00806873
69.6228	0					69.6228	0
69.687	0					69.687	0
69.687	0.0114307					69.687	0.00806873
69.7511	0.0114307					69.7511	0.00806873
69.7511	0					69.7511	0
69.8153	0					69.8153	0
69.8153	0.0114307					69.8153	0.00806873
69.8794	0.0114307					69.8794	0.00806873
69.8794	0					69.8794	0
69.9436	0					69.9436	0
69.9436	0.0114307					69.9436	0.00806873
70.0077	0.0114307					70.0077	0.00806873
70.0077	0					70.0077	0
70.0719	0					70.0719	0
70.0719	0.0114307					70.0719	0.00806873
70.136	0.0114307					70.136	0.00806873
70.136	0					70.136	0
70.2002	0					70.2002	0
70.2002	0.0114307					70.2002	0.00806873
70.2644	0.0114307					70.2644	0.00806873
70.2644	0					70.2644	0
70.3285	0					70.3285	0
70.3285	0.0114307					70.3285	0.00806873
70.3927	0.0114307					70.3927	0.00806873
70.3927	0					70.3927	0
70.4568	0					70.4568	0
70.4568	0.0114307					70.4568	0.00806873
70.521	0.0114307					70.521	0.00806873
70.521	0					70.521	0
70.5851	0					70.5851	0
70.5851	0.0114307					70.5851	0.00806873
70.6493	0.0114307					70.6493	0.00806873
70.6493	0					70.6493	0
70.7134	0					70.7134	0
70.7134	0.0114307					70.7134	0.00806873
70.7776	0.0114307					70.7776	0.00806873
70.7776	0					70.7776	0
70.8417	0					70.8417	0
70.8417	0.0114307					70.8417	0.00806873
70.9059	0.0114307					70.9059	0.00806873
70.9059	0					70.9059	0
70.97	0					70.97	0
70.97	0.0114307					70.97	0.00806873
71.0342	0.0114307					71.0342	0.00806873
71.0342	0					71.0342	0
71.0984	0					71.0984	0
71.0984	0.0114307					71.0984	0.00806873
71.1625	0.0114307					71.1625	0.00806873
71.1625	0					71.1625	0
71.2267	0					71.2267	0
71.2267	0.00537915					71.2267	0.00268958
71.2908	0.00537915					71.2908	0.00268958
71.2908	0					71.2908	0
71.355	0					71.355	0
71.355	0.00537915					71.355	0.00268958
71.4191	0.00537915					71.4191	0.00268958
71.4191	0					71.4191	0
71.4833	0					71.4833	0
71.4833	0.00537915					71.4833	0.00268958
71.5474	0.00537915					71.5474	0.00268958
71.5474	0					71.5474	0
71.6116	0					71.6116	0
71.6116	0.00537915					71.6116	0.00268958
71.6757	0.00537915					71.6757	0.00268958
71.6757	0					71.6757	0
71.7399	0					71.7399	0
71.7399	0.00537915					71.7399	0.00268958
71.8041	0.00537915					71.8041	0.00268958
71.8041	0					71.8041	0
71.8682	0					71.8682	0
71.8682	0.00537915					71.8682	0.00268958
71.9324	0.00537915					71.9324	0.00268958
71.9324	0					71.9324	0
71.9965	0					71.9965	0
71.9965	0.00537915					71.9965	0.00268958
72.0607	0.00537915					72.0607	0.00268958
72.0607	0					72.0607	0
72.1248	0					72.1248	0
72.1248	0.00537915					72.1248	0.00268958
72.189	0.00537915					72.189	0.00268958
72.189	0					72.189	0
72.2531	0					72.2531	0
72.2531	0.00537915					72.2531	0.00268958
72.3173	0.00537915					72.3173	0.00268958
72.3173	0					72.3173	0
72.3814	0					72.3814	0
72.3814	0.00537915					72.3814	0.00268958
72.4456	0.00537915					72.4456	0.00268958
72.4456	0					72.4456	0
72.5098	0					72.5098	0
72.5098	0.00537915					72.5098	0.00268958
72.5739	0.00537915					72.5739	0.00268958
72.5739	0					72.5739	0
72.6381	0					72.6381	0
72.6381	0.00537915					72.6381	0.00268958
72.7022	0.00537915					72.7022	0.00268958
72.7022	0					72.7022	0
72.7664	0					72.7664	0
72.7664	0.00537915					72.7664	0.00268958
72.8305	0.00537915					72.8305	0.00268958
72.8305	0					72.8305	0
72.8947	0					72.8947	0
72.8947	0.00537915					72.8947	0.00268958
72.9588	0.00537915					72.9588	0.00268958
72.9588	0					72.9588	0
73.023	0					73.023	0
73.023	0.00537915					73.023	0.00268958
73.0871	0.00537915					73.0871	0.00268958
73.0871	0					73.0871	0
73.1513	0					73.1513	0
73.1513	0.00537915					73.1513	0.00268958
73.2154	0.00537915					73.2154	0.00268958
73.2154	0					73.2154	0
73.2796	0					73.2796	0
73.2796	0.00537915					73.2796	0.00268958
73.3438	0.00537915					73.3438	0.00268958
73.3438	0					73.3438	0
73.4079	0					73.4079	0
73.4079	0.00537915					73.4079	0.00268958
73.4721	0.00537915					73.4721	0.00268958
73.4721	0					73.4721	0
73.5362	0					73.5362	0
73.5362	0.00537915					73.5362	0.00268958
73.6004	0.00537915					73.6004	0.00268958
73.6004	0					73.6004	0
73.6645	0					73.6645	0
73.6645	0.00537915					73.6645	0.00268958
73.7287	0.00537915					73.7287	0.00268958
73.7287	0					73.7287	0
73.7928	0					73.7928	0
73.7928	0.00537915					73.7928	0.00268958
73.857	0.00537915					73.857	0.00268958
73.857	0					73.857	0
73.9211	0					73.9211	0
73.9211	0.00537915					73.9211	0.00268958
73.9853	0.00537915					73.9853	0.00268958
73.9853	0					73.9853	0
74.0495	0					74.0495	0
74.0495	0.00537915					74.0495	0.00268958
74.1136	0.00537915					74.1136	0.00268958
74.1136	0					74.1136	0
74.1778	0					74.1778	0
74.1778	0.00537915					74.1778	0.00268958
74.2419	0.00537915					74.2419	0.00268958
74.2419	0					74.2419	0
74.3061	0					74.3061	0
74.3061	0.00537915					74.3061	0.00268958
74.3702	0.00537915					74.3702	0.00268958
74.3702	0					74.3702	0
74.4344	0					74.4344	0
74.4344	0.00537915					74.4344	0.00268958
74.4985	0.00537915					74.4985	0.00268958
74.4985	0					74.4985	0
74.5627	0					74.5627	0
74.5627	0.00537915					74.5627	0.00268958
74.6268	0.00537915					74.6268	0.00268958
74.6268	0					74.6268	0
74.691	0					74.691	0
74.691	0.00537915					74.691	0.00268958
74.7551	0.00537915					74.7551	0.00268958
74.7551	0					74.7551	0
74.8193	0					74.8193	0
74.8193	0.00537915					74.8193	0.00268958
74.8835	0.00537915					74.8835	0.00268958
74.8835	0					74.8835	0
74.9476	0					74.9476	0
74.9476	0.00537915					74.9476	0.00268958
75.0118	0.00537915					75.0118	0.00268958
75.0118	0					75.0118	0
75.0759	0					75.0759	0
75.0759	0.00537915					75.0759	0.00268958
75.1401	0.00537915					75.1401	0.00268958
75.1401	0					75.1401	0
[truncated: 1,484 more rows]

## Sheet: Table S4
Table S4: Gene regulatory networks are made up of top candidate genes from the GWAS and candidate genes with strong transcription factor interaction levels
GWAS Locus	SNP	Trait	Treatment	Experiment	RAP- DB_ID	MSU_ID	Chr	Start	End	Description	In_DE_Set	Highly_DE	Rank_firstlocus	Rank_secondlocus	Numb_of_Genes_Ranked	In_Network	Numb_Intrxns_Over200	Found in Absolute and Relative Sets?
Q1	Chr1pos6542949.1	Yield	Control night	Exp. 1	Os01g0219500	LOC_Os01g12020	1	6541008	6543076	Plant lipid transfer protein/Par allergen family protein.	Yes	No	1		16	Yes	3
Q2	Chr2pos31467953.1	Yield	Control night	Exp. 1	Os02g0747900	LOC_Os02g51320	2	31423943	31425239	Atypical basic helix-loop-helix protein, Control of cell elongation, Regulator of grain size and leaf angle	Yes	No	2		14	Yes	3
Q4	Chr4pos31966920.1	Yield	Control night	Exp. 2	Os04g0627200	LOC_Os04g53550	4	31927789	31928733	Similar to H0303G06.1 protein.	Yes	No	1		16	Yes	12
Q4	Chr4pos31966920.1	Yield	Control night	Exp. 2	Os04g0627400	LOC_Os04g53580	4	31937356	31939121	Hypothetical conserved gene.	Yes	Yes	8		16	Yes	5
Q5	Chr1pos22255654.1	Yield	High night	Exp. 1	Os01g0576100	LOC_Os01g39480	1	22236858	22238067	Helix-loop-helix DNA-binding domain containing protein.	No	No	1		3	No		Yes
Q6/Q23	Chr2pos31622043.1	Yield/HI	High night	Exp. 1	Os02g0806900	LOC_Os02g56300	2	34463040	34467006	Pyridoxal phosphate-dependent transferase, major region, subdomain 1 domain containing protein.	Yes	No	2	2	15	Yes	4
Q6/Q23	Chr2pos31622043.1	Yield/HI	High night	Exp. 1	Os02g0807800	LOC_Os02g56370	2	34509523	34512673	Hypothetical conserved gene.	No	No	1	1	15	No		Yes
Q7	Chr11pos23922165.1	Yield	High night	Exp. 1	Os11g0615800	LOC_Os11g40150	11	23942684	23946580	DNA repair protein RAD51, Homologous pairing	No	No	1		14	No
Q7	Chr11pos23922165.1	Yield	High night	Exp. 1	Os11g0615900	LOC_Os11g40160	11	23947040	23949310	Conserved hypothetical protein.	No	No	2		14	No
Q9	Chr8pos1149355.1	Yield	High night	Exp. 2	Os08g0120900	LOC_Os08g02730	8	1148943	1150555	Protein of unknown function DUF247, plant family protein.	No	No	2		12	No
Q11	Chr7pos20225421.1	100-seed weight	Control night	Exp. 1	Os04g0407900	LOC_Os04g33370	4	20211572	20213269	Similar to Cytochrom P450-like protein.	Yes	No	2		19	Yes	8
Q12	Chr2pos31959843.1	100-seed weight	Control night	Exp. 2	Os02g0759500	LOC_Os02g52220	2	31975603	31978222	Pentatricopeptide repeat domain containing protein.	Yes	Yes	13		17	Yes	2
Q13	Chr2pos4831761.1	100-seed weight	High night	Exp. 1	Os02g0186100	LOC_Os02g09310	2	4791404	4793451	Hypothetical conserved gene.	No	No	2		19	No
Q15	Chr4pos4550145.1	100-seed weight	High night	Exp. 2	Os04g0166500	LOC_Os04g08415	4	4520914	4521524	Hypothetical conserved gene.	No	No	2		7	No
Q15	Chr4pos4550145.1	100-seed weight	High night	Exp. 2	Os04g0166600	LOC_Os04g08450	4	4543619	4547486	Similar to OSIGBa0136O08-OSIGBa0153H12.4 protein.	Yes	No	1		7	Yes	6
Q16	Chr1pos6652979.1	Harvest index	Control night	Exp. 1	Os01g0221100	LOC_Os01g12160	1	6627308	6630462	GH3 auxin-responsive promoter family protein.	Yes	No	1		15	Yes	8
Q17	Chr4pos15947167.1	Harvest index	Control night	Exp. 1	Os04g0337800	LOC_Os04g26890	4	15904657	15911580	Similar to IN2-2 protein.	No	No	1		4	No
Q17	Chr4pos15947167.1	Harvest index	Control night	Exp. 1	Os04g0338000	LOC_Os04g26910	4	15915699	15918901	Similar to IN2-2 protein.	No	No	2		4	No
Q18	Chr1pos29483935.1	Harvest index	Control night	Exp. 2	Os01g0708900	LOC_Os01g51250	1	29458644	29462865	Mitochondrial substrate carrier family protein.	No	No	2		17	No
Q20	Chr11pos23898551.1	Harvest index	Control night	Exp. 2	Os11g0614500	LOC_Os11g40009	11	23852063	23853995	Similar to Patatin-like protein.	No	No	1		2	No
Q20	Chr11pos23898551.1	Harvest index	Control night	Exp. 2	Os11g0614800	LOC_Os11g40030	11	23866045	23867666	Similar to Cyclin-dependent kinase inhibitor 7.	No	No	2		2	No
Q22	Chr2pos25528306.1	Harvest index	High night	Exp. 1	Os02g0635600	LOC_Os02g42370	2	25488084	25491732	Tyrosine protein kinase domain containing protein.	No	No	1		14	No
Q25	Chr11pos3631830.1	Harvest index	High night	Exp. 1	Os11g0173550	LOC_Os11g07240	11	3640348	3644132	Hypothetical conserved gene.	No	No	2		10	No		Yes
Q25	Chr11pos3631830.1	Harvest index	High night	Exp. 1	Os11g0173750	LOC_Os11g07250	11	3652355	3652735	Similar to Leucine Rich Repeat family protein, expressed.	No	No	1		10	No		Yes
Q26	Chr1pos4312404.1	Harvest index	High night	Exp. 2	Os01g0180900	LOC_Os01g08570	1	4264247	4270356	2-oxoglutarate and iron-dependent oxygenase, Starch accumulation	Yes	No	2		12	Yes	8
Q26	Chr1pos4312404.1	Harvest index	High night	Exp. 2	Os01g0182700	LOC_Os01g08710	1	4347188	4356468	Similar to WRKY12.	No	No	1		12	No
Q28	Chr3pos15967569.1	Chalkiness	Control night	Exp. 2	Os03g0395100	LOC_Os03g27780	3	15932652	15936773	Protein phosphatase 2C domain containing protein.	No	No	1		12	No		Yes
Q28	Chr3pos15967569.1	Chalkiness	Control night	Exp. 2	Os03g0395700	LOC_Os03g27830	3	15967010	15969756	Conserved hypothetical protein.	No	No	2		12	No
Q29	Chr9pos14091989.1	Chalkiness	Control night	Exp. 2	Os09g0402300	LOC_Os09g23740	9	14110047	14112932	Phosphatidylinositol-4-phosphate 5-kinase family protein.	No	No	2		10	No
Q31	Chr1pos39165647.1	Chalkiness	High night	Exp. 2	Os01g0899800	LOC_Os01g67410	1	39141130	39145472	Pathogenesis-related transcriptional factor and ERF domain containing protein.	Yes	No	2		11	Yes	39
Q32	Chr2pos33430148.1	Chalkiness	High night	Exp. 2	Os02g0786500	LOC_Os02g54540	2	33408020	33408939	Similar to PR-1a pathogenesis related protein (Hv-1a) precursor.		No	1		18	No
Q34	Chr4pos20331507.1	Chalkiness	High night	Exp. 2	Os04g0411800	LOC_Os04g33590	4	20343298	20344950	Similar to H0717B12.5 protein.	No	No	2		16	No
Q34	Chr4pos20331507.1	Chalkiness	High night	Exp. 2	Os04g0412300	LOC_Os04g33640	4	20373145	20377754	Glycoside hydrolase, family 17 protein.	No	No	1		16	No
GS3	Chr3pos16794259.1	Grain length	CNT/HNT	Exp. 2	Os03g0409100	LOC_Os03g29540	3	16836622	16839055	PUA-like domain domain containing protein.	Yes	Yes	4		7	Yes	1
GW5	Chr5pos5366489.1	Grain width	CNT/HNT	Exp. 2	Os05g0187100	LOC_Os05g09500	5	5337160	5341113	Cytosolic hexokinase, Sugar signaling and metabolism			1		6	No
GW_Rel	Chr1pos3609856.1	Grain width	Relative	Exp. 2	Os01g0170300	LOC_Os01g07560	1	3621211	3625338	Serine/threonine protein kinase-related domain containing protein.	Yes	No	1		9	Yes	2
Q5/YPP_Rel	Chr1pos22255654.1	Grain yield	High night/Relative	Exp. 1 and 2	Os01g0576100	LOC_Os01g39430	1	22215593	22241305	bHLH protein, Regulation of anthocyanin synthesis in the leaf sheath, (Nipponbare: nonfunctional)	No	No	3	1	4	No		Yes
YPP_Rel	Chr1pos22255654.1	Grain yield	Relative	Exp. 1	Os01g0577300	LOC_Os01g39560	1	22301233	22327456	bHLH protein, Regulation of anthocyanin synthesis in the leaf sheath, (Nipponbare: nonfunctional)	No	No	3	2	4	No
CHALK_Rel	Chr2pos18751285.1	Chalkiness	Relative	Exp. 2	Os02g0517564	LOC_Os02g31300	2	18778609	18781514	Similar to Ribose-phosphate pyrophosphokinase 1.	No	No	1		4	No
Q6/Q23/YPP_Rel	Chr2pos34468097.1	Grain yield/HI	High night/Relative	Exp. 1	Os02g0807800	LOC_Os02g56370	2	34509523	34512673	Hypothetical conserved gene.	No	No	1		10	No		Yes
Q28/HWT_Rel	Chr3pos15967569.1	Chalkiness	Control night/Relative	Exp. 1	Os03g0395100	LOC_Os03g27780	3	15932652	15936773	Protein phosphatase 2C domain containing protein.	No	No	1		5	No		Yes
YPP_Rel	Chr3pos15905968.1	Grain yield	Relative	Exp. 1	Os03g0394900	LOC_Os03g27760	3	15908038	15912222	Similar to nodulation protein-related.	No	No	2		5	No
GL_Rel	Chr3pos33471970.1	Grain length	Relative	Exp. 2	Os03g0802100	LOC_Os03g58764	3	33465890	33467951	Similar to F-box domain containing protein, expressed.	Yes	No	1		18	Yes	37
YPP_Rel	Chr5pos25446637.1	Grain yield	Relative	Exp. 2	Os05g0513200	LOC_Os05g43770	5	25446943	25452141	NLI interacting factor domain containing protein.	Yes	Yes	3		11	Yes	1
HWT_Rel	Chr5pos29593994.1	100-seed weight	Relative	Exp. 2	Os05g0594200	LOC_Os05g51610	5	29588659	29593839	Similar to Cation/proton exchanger 1a.	Yes	No	2		15	Yes	1
HWT_Rel	Chr5pos29593994.1	100-seed weight	Relative	Exp. 2	Os05g0595200	LOC_Os05g51680	5	29634921	29638262	Allergen V5/Tpx-1 related family protein.	No	No	1		15	No
HI_Rel	Chr7pos6689342.1	Harvest index	Relative	Exp. 2	Os07g0220466	LOC_Os07g12000	7	6650301	6650982	Similar to H0315A08.1 protein.	No	No	1		1	No
GW_Rel	Chr7pos25293594.1	Grain width	Relative	Exp. 2	Os07g0614000	LOC_Os07g42250	7	25287541	25290032	Six-bladed beta-propeller, TolB-like domain containing protein.	No	No	1		11	No
HWT_Rel	Chr8pos4667697.1	100-seed weight	Relative	Exp. 1	Os08g0179000	LOC_Os08g08140	8	4630538	4638873	Protein kinase, catalytic domain domain containing protein.	No	No	1		10	No
HWT_Rel	Chr8pos4667697.1	100-seed weight	Relative	Exp. 1	Os08g0179150	LOC_Os08g08140	8	4635505	4636456	Hypothetical conserved gene.	No	No	1		10	No
HWT_Rel	Chr8pos25495868.1	100-seed weight	Relative	Exp. 2	Os08g0514600	LOC_Os08g40330	8	25534766	25535846	Hypothetical conserved gene.	No	No	1		7	No
HWT_Rel	Chr8pos25495868.1	100-seed weight	Relative	Exp. 2	Os08g0514100	LOC_Os08g40280	8	25498232	25502014	Legume lectin, beta chain domain containing protein.	No	No	2		7	No
Q25/HI_Rel	Chr11pos3631830.1	Harvest index	High night/Relative	Exp. 1	Os11g0173750	LOC_Os11g07250	11	3652355	3652735	Similar to Leucine Rich Repeat family protein, expressed.	No	No	1		8	No		Yes
Q25/HI_Rel	Chr11pos3631830.1	Harvest index	High night/Relative	Exp. 1	Os11g0173550	LOC_Os11g07240	11	3640348	3644132	Hypothetical conserved gene.	No	No	2		8	No		Yes
CHALK_Rel	Chr8pos20389531.1	Chalkiness	Relative	Exp. 2	Os08g0425100	LOC_Os08g32920	8	20408221	20418654	Dynamin family protein.	Yes	No	2		7	Yes	22
CHALK_Rel	Chr8pos20389531.1	Chalkiness	Relative	Exp. 2	Os08g0424100	LOC_Os08g32840	8	20351105	20352478	Similar to carbonic anhydrase.	No	No	1		7	No
