# Supplementary material for: Genome-wide association study and gene network analyses reveal potential candidate genes for high night temperature tolerance in rice
Source: Sci Rep. 2021 Mar 24;11:6747. doi: 10.1038/s41598-021-85921-z (PMC7991035; doi:10.1038/s41598-021-85921-z)
Supplement: Supplementary file 5 — Supplementary Table S5. [file 41598_2021_85921_MOESM5_ESM.xlsx]

## Sheet: Histogram_HID
11.05	0	11.05	0	11.05	0	11.05	0	11.05	0	11.05	0
11.05	0.00739633	11.05	0.00739633	11.05	0.00739633	11.05	0.0154651	11.05	0.0154651	11.05	0.0154651
11.1142	0.00739633	19.6467	0.00739633	19.6467	0.00739633	11.1142	0.0154651	19.6467	0.0154651	19.6467	0.0154651
11.1142	0	19.6467	0	19.6467	0.0208442	11.1142	0	19.6467	0	19.6467	0.0349645
11.1783	0	19.6467	0.0134479	28.2433	0.0208442	11.1783	0	19.6467	0.0194994	28.2433	0.0349645
11.1783	0.00739633	28.2433	0.0134479	28.2433	0.044378	11.1783	0.0154651	28.2433	0.0194994	28.2433	0.0531191
11.2425	0.00739633	28.2433	0	36.84	0.044378	11.2425	0.0154651	28.2433	0	36.84	0.0531191
11.2425	0	28.2433	0.0235338	36.84	0.0645498	11.2425	0	28.2433	0.0181546	36.84	0.069929
11.3066	0	36.84	0.0235338	45.4367	0.0645498	11.3066	0	36.84	0.0181546	45.4367	0.069929
11.3066	0.00739633	36.84	0	45.4367	0.0820321	11.3066	0.0154651	36.84	0	45.4367	0.0847216
11.3708	0.00739633	36.84	0.0201718	54.0333	0.0820321	11.3708	0.0154651	36.84	0.0168098	54.0333	0.0847216
11.3708	0	45.4367	0.0201718	54.0333	0.092118	11.3708	0	45.4367	0.0168098	54.0333	0.0988419
11.4349	0	45.4367	0	62.63	0.092118	11.4349	0	45.4367	0	62.63	0.0988419
11.4349	0.00739633	45.4367	0.0174822	62.63	0.103549	11.4349	0.0154651	45.4367	0.0147927	62.63	0.106911
11.4991	0.00739633	54.0333	0.0174822	71.2267	0.103549	11.4991	0.0154651	54.0333	0.0147927	71.2267	0.106911
11.4991	0	54.0333	0	71.2267	0.108928	11.4991	0	54.0333	0	71.2267	0.1096
11.5632	0	54.0333	0.0100859	79.8233	0.108928	11.5632	0	54.0333	0.0141203	79.8233	0.1096
11.5632	0.00739633	62.63	0.0100859	79.8233	0.110945	11.5632	0.0154651	62.63	0.0141203	79.8233	0.11229
11.6274	0.00739633	62.63	0	88.42	0.110945	11.6274	0.0154651	62.63	0	88.42	0.11229
11.6274	0	62.63	0.0114307	88.42	0.11229	11.6274	0	62.63	0.00806873	88.42	0.114307
11.6915	0	71.2267	0.0114307	97.0167	0.11229	11.6915	0	71.2267	0.00806873	97.0167	0.114307
11.6915	0.00739633	71.2267	0	97.0167	0.114979	11.6915	0.0154651	71.2267	0	97.0167	0.114307
11.7557	0.00739633	71.2267	0.00537915	105.613	0.114979	11.7557	0.0154651	71.2267	0.00268958	105.613	0.114307
11.7557	0	79.8233	0.00537915	105.613	0.114979	11.7557	0	79.8233	0.00268958	105.613	0.114979
11.8199	0	79.8233	0	114.21	0.114979	11.8199	0	79.8233	0	114.21	0.114979
11.8199	0.00739633	79.8233	0.00201718	114.21	0.116324	11.8199	0.0154651	79.8233	0.00268958	114.21	0.115652
11.884	0.00739633	88.42	0.00201718	122.807	0.116324	11.884	0.0154651	88.42	0.00268958	122.807	0.115652
11.884	0	88.42	0	122.807	0.116324	11.884	0	88.42	0	122.807	0.115652
11.9482	0	88.42	0.00134479	131.403	0.116324	11.9482	0	88.42	0.00201718	131.403	0.115652
11.9482	0.00739633	97.0167	0.00134479	131.403	0.116324	11.9482	0.0154651	97.0167	0.00201718	131.403	0.116324
12.0123	0.00739633	97.0167	0	140	0.116324	12.0123	0.0154651	97.0167	0	140	0.116324
12.0123	0	97.0167	0.00268958	140	0.116324	12.0123	0	97.0167	0	140	0.116324
12.0765	0	105.613	0.00268958			12.0765	0	105.613	0
12.0765	0.00739633	105.613	0			12.0765	0.0154651	105.613	0
12.1406	0.00739633	105.613	0			12.1406	0.0154651	105.613	0.000672394
12.1406	0	114.21	0			12.1406	0	114.21	0.000672394
12.2048	0	114.21	0			12.2048	0	114.21	0
12.2048	0.00739633	114.21	0.00134479			12.2048	0.0154651	114.21	0.000672394
12.2689	0.00739633	122.807	0.00134479			12.2689	0.0154651	122.807	0.000672394
12.2689	0	122.807	0			12.2689	0	122.807	0
12.3331	0	122.807	0			12.3331	0	122.807	0
12.3331	0.00739633	131.403	0			12.3331	0.0154651	131.403	0
12.3972	0.00739633	131.403	0			12.3972	0.0154651	131.403	0
12.3972	0	131.403	0			12.3972	0	131.403	0.000672394
12.4614	0	140	0			12.4614	0	140	0.000672394
12.4614	0.00739633	140	0			12.4614	0.0154651	140	0
12.5255	0.00739633					12.5255	0.0154651
12.5255	0					12.5255	0
12.5897	0					12.5897	0
12.5897	0.00739633					12.5897	0.0154651
12.6539	0.00739633					12.6539	0.0154651
12.6539	0					12.6539	0
12.718	0					12.718	0
12.718	0.00739633					12.718	0.0154651
12.7822	0.00739633					12.7822	0.0154651
12.7822	0					12.7822	0
12.8463	0					12.8463	0
12.8463	0.00739633					12.8463	0.0154651
12.9105	0.00739633					12.9105	0.0154651
12.9105	0					12.9105	0
12.9746	0					12.9746	0
12.9746	0.00739633					12.9746	0.0154651
13.0388	0.00739633					13.0388	0.0154651
13.0388	0					13.0388	0
13.1029	0					13.1029	0
13.1029	0.00739633					13.1029	0.0154651
13.1671	0.00739633					13.1671	0.0154651
13.1671	0					13.1671	0
13.2312	0					13.2312	0
13.2312	0.00739633					13.2312	0.0154651
13.2954	0.00739633					13.2954	0.0154651
13.2954	0					13.2954	0
13.3596	0					13.3596	0
13.3596	0.00739633					13.3596	0.0154651
13.4237	0.00739633					13.4237	0.0154651
13.4237	0					13.4237	0
13.4879	0					13.4879	0
13.4879	0.00739633					13.4879	0.0154651
13.552	0.00739633					13.552	0.0154651
13.552	0					13.552	0
13.6162	0					13.6162	0
13.6162	0.00739633					13.6162	0.0154651
13.6803	0.00739633					13.6803	0.0154651
13.6803	0					13.6803	0
13.7445	0					13.7445	0
13.7445	0.00739633					13.7445	0.0154651
13.8086	0.00739633					13.8086	0.0154651
13.8086	0					13.8086	0
13.8728	0					13.8728	0
13.8728	0.00739633					13.8728	0.0154651
13.9369	0.00739633					13.9369	0.0154651
13.9369	0					13.9369	0
14.0011	0					14.0011	0
14.0011	0.00739633					14.0011	0.0154651
14.0652	0.00739633					14.0652	0.0154651
14.0652	0					14.0652	0
14.1294	0					14.1294	0
14.1294	0.00739633					14.1294	0.0154651
14.1936	0.00739633					14.1936	0.0154651
14.1936	0					14.1936	0
14.2577	0					14.2577	0
14.2577	0.00739633					14.2577	0.0154651
14.3219	0.00739633					14.3219	0.0154651
14.3219	0					14.3219	0
14.386	0					14.386	0
14.386	0.00739633					14.386	0.0154651
14.4502	0.00739633					14.4502	0.0154651
14.4502	0					14.4502	0
14.5143	0					14.5143	0
14.5143	0.00739633					14.5143	0.0154651
14.5785	0.00739633					14.5785	0.0154651
14.5785	0					14.5785	0
14.6426	0					14.6426	0
14.6426	0.00739633					14.6426	0.0154651
14.7068	0.00739633					14.7068	0.0154651
14.7068	0					14.7068	0
14.7709	0					14.7709	0
14.7709	0.00739633					14.7709	0.0154651
14.8351	0.00739633					14.8351	0.0154651
14.8351	0					14.8351	0
14.8993	0					14.8993	0
14.8993	0.00739633					14.8993	0.0154651
14.9634	0.00739633					14.9634	0.0154651
14.9634	0					14.9634	0
15.0276	0					15.0276	0
15.0276	0.00739633					15.0276	0.0154651
15.0917	0.00739633					15.0917	0.0154651
15.0917	0					15.0917	0
15.1559	0					15.1559	0
15.1559	0.00739633					15.1559	0.0154651
15.22	0.00739633					15.22	0.0154651
15.22	0					15.22	0
15.2842	0					15.2842	0
15.2842	0.00739633					15.2842	0.0154651
15.3483	0.00739633					15.3483	0.0154651
15.3483	0					15.3483	0
15.4125	0					15.4125	0
15.4125	0.00739633					15.4125	0.0154651
15.4766	0.00739633					15.4766	0.0154651
15.4766	0					15.4766	0
15.5408	0					15.5408	0
15.5408	0.00739633					15.5408	0.0154651
15.605	0.00739633					15.605	0.0154651
15.605	0					15.605	0
15.6691	0					15.6691	0
15.6691	0.00739633					15.6691	0.0154651
15.7333	0.00739633					15.7333	0.0154651
15.7333	0					15.7333	0
15.7974	0					15.7974	0
15.7974	0.00739633					15.7974	0.0154651
15.8616	0.00739633					15.8616	0.0154651
15.8616	0					15.8616	0
15.9257	0					15.9257	0
15.9257	0.00739633					15.9257	0.0154651
15.9899	0.00739633					15.9899	0.0154651
15.9899	0					15.9899	0
16.054	0					16.054	0
16.054	0.00739633					16.054	0.0154651
16.1182	0.00739633					16.1182	0.0154651
16.1182	0					16.1182	0
16.1823	0					16.1823	0
16.1823	0.00739633					16.1823	0.0154651
16.2465	0.00739633					16.2465	0.0154651
16.2465	0					16.2465	0
16.3106	0					16.3106	0
16.3106	0.00739633					16.3106	0.0154651
16.3748	0.00739633					16.3748	0.0154651
16.3748	0					16.3748	0
16.439	0					16.439	0
16.439	0.00739633					16.439	0.0154651
16.5031	0.00739633					16.5031	0.0154651
16.5031	0					16.5031	0
16.5673	0					16.5673	0
16.5673	0.00739633					16.5673	0.0154651
16.6314	0.00739633					16.6314	0.0154651
16.6314	0					16.6314	0
16.6956	0					16.6956	0
16.6956	0.00739633					16.6956	0.0154651
16.7597	0.00739633					16.7597	0.0154651
16.7597	0					16.7597	0
16.8239	0					16.8239	0
16.8239	0.00739633					16.8239	0.0154651
16.888	0.00739633					16.888	0.0154651
16.888	0					16.888	0
16.9522	0					16.9522	0
16.9522	0.00739633					16.9522	0.0154651
17.0163	0.00739633					17.0163	0.0154651
17.0163	0					17.0163	0
17.0805	0					17.0805	0
17.0805	0.00739633					17.0805	0.0154651
17.1447	0.00739633					17.1447	0.0154651
17.1447	0					17.1447	0
17.2088	0					17.2088	0
17.2088	0.00739633					17.2088	0.0154651
17.273	0.00739633					17.273	0.0154651
17.273	0					17.273	0
17.3371	0					17.3371	0
17.3371	0.00739633					17.3371	0.0154651
17.4013	0.00739633					17.4013	0.0154651
17.4013	0					17.4013	0
17.4654	0					17.4654	0
17.4654	0.00739633					17.4654	0.0154651
17.5296	0.00739633					17.5296	0.0154651
17.5296	0					17.5296	0
17.5937	0					17.5937	0
17.5937	0.00739633					17.5937	0.0154651
17.6579	0.00739633					17.6579	0.0154651
17.6579	0					17.6579	0
17.722	0					17.722	0
17.722	0.00739633					17.722	0.0154651
17.7862	0.00739633					17.7862	0.0154651
17.7862	0					17.7862	0
17.8503	0					17.8503	0
17.8503	0.00739633					17.8503	0.0154651
17.9145	0.00739633					17.9145	0.0154651
17.9145	0					17.9145	0
17.9787	0					17.9787	0
17.9787	0.00739633					17.9787	0.0154651
18.0428	0.00739633					18.0428	0.0154651
18.0428	0					18.0428	0
18.107	0					18.107	0
18.107	0.00739633					18.107	0.0154651
18.1711	0.00739633					18.1711	0.0154651
18.1711	0					18.1711	0
18.2353	0					18.2353	0
18.2353	0.00739633					18.2353	0.0154651
18.2994	0.00739633					18.2994	0.0154651
18.2994	0					18.2994	0
18.3636	0					18.3636	0
18.3636	0.00739633					18.3636	0.0154651
18.4277	0.00739633					18.4277	0.0154651
18.4277	0					18.4277	0
18.4919	0					18.4919	0
18.4919	0.00739633					18.4919	0.0154651
18.556	0.00739633					18.556	0.0154651
18.556	0					18.556	0
18.6202	0					18.6202	0
18.6202	0.00739633					18.6202	0.0154651
18.6844	0.00739633					18.6844	0.0154651
18.6844	0					18.6844	0
18.7485	0					18.7485	0
18.7485	0.00739633					18.7485	0.0154651
18.8127	0.00739633					18.8127	0.0154651
18.8127	0					18.8127	0
18.8768	0					18.8768	0
18.8768	0.00739633					18.8768	0.0154651
18.941	0.00739633					18.941	0.0154651
18.941	0					18.941	0
19.0051	0					19.0051	0
19.0051	0.00739633					19.0051	0.0154651
19.0693	0.00739633					19.0693	0.0154651
19.0693	0					19.0693	0
19.1334	0					19.1334	0
19.1334	0.00739633					19.1334	0.0154651
19.1976	0.00739633					19.1976	0.0154651
19.1976	0					19.1976	0
19.2617	0					19.2617	0
19.2617	0.00739633					19.2617	0.0154651
19.3259	0.00739633					19.3259	0.0154651
19.3259	0					19.3259	0
19.39	0					19.39	0
19.39	0.00739633					19.39	0.0154651
19.4542	0.00739633					19.4542	0.0154651
19.4542	0					19.4542	0
19.5184	0					19.5184	0
19.5184	0.00739633					19.5184	0.0154651
19.5825	0.00739633					19.5825	0.0154651
19.5825	0					19.5825	0
19.6467	0					19.6467	0
19.6467	0.0134479					19.6467	0.0194994
19.7108	0.0134479					19.7108	0.0194994
19.7108	0					19.7108	0
19.775	0					19.775	0
19.775	0.0134479					19.775	0.0194994
19.8391	0.0134479					19.8391	0.0194994
19.8391	0					19.8391	0
19.9033	0					19.9033	0
19.9033	0.0134479					19.9033	0.0194994
19.9674	0.0134479					19.9674	0.0194994
19.9674	0					19.9674	0
20.0316	0					20.0316	0
20.0316	0.0134479					20.0316	0.0194994
20.0957	0.0134479					20.0957	0.0194994
20.0957	0					20.0957	0
20.1599	0					20.1599	0
20.1599	0.0134479					20.1599	0.0194994
20.2241	0.0134479					20.2241	0.0194994
20.2241	0					20.2241	0
20.2882	0					20.2882	0
20.2882	0.0134479					20.2882	0.0194994
20.3524	0.0134479					20.3524	0.0194994
20.3524	0					20.3524	0
20.4165	0					20.4165	0
20.4165	0.0134479					20.4165	0.0194994
20.4807	0.0134479					20.4807	0.0194994
20.4807	0					20.4807	0
20.5448	0					20.5448	0
20.5448	0.0134479					20.5448	0.0194994
20.609	0.0134479					20.609	0.0194994
20.609	0					20.609	0
20.6731	0					20.6731	0
20.6731	0.0134479					20.6731	0.0194994
20.7373	0.0134479					20.7373	0.0194994
20.7373	0					20.7373	0
20.8014	0					20.8014	0
20.8014	0.0134479					20.8014	0.0194994
20.8656	0.0134479					20.8656	0.0194994
20.8656	0					20.8656	0
20.9298	0					20.9298	0
20.9298	0.0134479					20.9298	0.0194994
20.9939	0.0134479					20.9939	0.0194994
20.9939	0					20.9939	0
21.0581	0					21.0581	0
21.0581	0.0134479					21.0581	0.0194994
21.1222	0.0134479					21.1222	0.0194994
21.1222	0					21.1222	0
21.1864	0					21.1864	0
21.1864	0.0134479					21.1864	0.0194994
21.2505	0.0134479					21.2505	0.0194994
21.2505	0					21.2505	0
21.3147	0					21.3147	0
21.3147	0.0134479					21.3147	0.0194994
21.3788	0.0134479					21.3788	0.0194994
21.3788	0					21.3788	0
21.443	0					21.443	0
21.443	0.0134479					21.443	0.0194994
21.5071	0.0134479					21.5071	0.0194994
21.5071	0					21.5071	0
21.5713	0					21.5713	0
21.5713	0.0134479					21.5713	0.0194994
21.6354	0.0134479					21.6354	0.0194994
21.6354	0					21.6354	0
21.6996	0					21.6996	0
21.6996	0.0134479					21.6996	0.0194994
21.7638	0.0134479					21.7638	0.0194994
21.7638	0					21.7638	0
21.8279	0					21.8279	0
21.8279	0.0134479					21.8279	0.0194994
21.8921	0.0134479					21.8921	0.0194994
21.8921	0					21.8921	0
21.9562	0					21.9562	0
21.9562	0.0134479					21.9562	0.0194994
22.0204	0.0134479					22.0204	0.0194994
22.0204	0					22.0204	0
22.0845	0					22.0845	0
22.0845	0.0134479					22.0845	0.0194994
22.1487	0.0134479					22.1487	0.0194994
22.1487	0					22.1487	0
22.2128	0					22.2128	0
22.2128	0.0134479					22.2128	0.0194994
22.277	0.0134479					22.277	0.0194994
22.277	0					22.277	0
22.3411	0					22.3411	0
22.3411	0.0134479					22.3411	0.0194994
22.4053	0.0134479					22.4053	0.0194994
22.4053	0					22.4053	0
22.4695	0					22.4695	0
22.4695	0.0134479					22.4695	0.0194994
22.5336	0.0134479					22.5336	0.0194994
22.5336	0					22.5336	0
22.5978	0					22.5978	0
22.5978	0.0134479					22.5978	0.0194994
22.6619	0.0134479					22.6619	0.0194994
22.6619	0					22.6619	0
22.7261	0					22.7261	0
22.7261	0.0134479					22.7261	0.0194994
22.7902	0.0134479					22.7902	0.0194994
22.7902	0					22.7902	0
22.8544	0					22.8544	0
22.8544	0.0134479					22.8544	0.0194994
22.9185	0.0134479					22.9185	0.0194994
22.9185	0					22.9185	0
22.9827	0					22.9827	0
22.9827	0.0134479					22.9827	0.0194994
23.0468	0.0134479					23.0468	0.0194994
23.0468	0					23.0468	0
23.111	0					23.111	0
23.111	0.0134479					23.111	0.0194994
23.1751	0.0134479					23.1751	0.0194994
23.1751	0					23.1751	0
23.2393	0					23.2393	0
23.2393	0.0134479					23.2393	0.0194994
23.3035	0.0134479					23.3035	0.0194994
23.3035	0					23.3035	0
23.3676	0					23.3676	0
23.3676	0.0134479					23.3676	0.0194994
23.4318	0.0134479					23.4318	0.0194994
23.4318	0					23.4318	0
23.4959	0					23.4959	0
23.4959	0.0134479					23.4959	0.0194994
23.5601	0.0134479					23.5601	0.0194994
23.5601	0					23.5601	0
23.6242	0					23.6242	0
23.6242	0.0134479					23.6242	0.0194994
23.6884	0.0134479					23.6884	0.0194994
23.6884	0					23.6884	0
23.7525	0					23.7525	0
23.7525	0.0134479					23.7525	0.0194994
23.8167	0.0134479					23.8167	0.0194994
23.8167	0					23.8167	0
23.8808	0					23.8808	0
23.8808	0.0134479					23.8808	0.0194994
23.945	0.0134479					23.945	0.0194994
23.945	0					23.945	0
24.0092	0					24.0092	0
24.0092	0.0134479					24.0092	0.0194994
24.0733	0.0134479					24.0733	0.0194994
24.0733	0					24.0733	0
24.1375	0					24.1375	0
24.1375	0.0134479					24.1375	0.0194994
24.2016	0.0134479					24.2016	0.0194994
24.2016	0					24.2016	0
24.2658	0					24.2658	0
24.2658	0.0134479					24.2658	0.0194994
24.3299	0.0134479					24.3299	0.0194994
24.3299	0					24.3299	0
24.3941	0					24.3941	0
24.3941	0.0134479					24.3941	0.0194994
24.4582	0.0134479					24.4582	0.0194994
24.4582	0					24.4582	0
24.5224	0					24.5224	0
24.5224	0.0134479					24.5224	0.0194994
24.5865	0.0134479					24.5865	0.0194994
24.5865	0					24.5865	0
24.6507	0					24.6507	0
24.6507	0.0134479					24.6507	0.0194994
24.7149	0.0134479					24.7149	0.0194994
24.7149	0					24.7149	0
24.779	0					24.779	0
24.779	0.0134479					24.779	0.0194994
24.8432	0.0134479					24.8432	0.0194994
24.8432	0					24.8432	0
24.9073	0					24.9073	0
24.9073	0.0134479					24.9073	0.0194994
24.9715	0.0134479					24.9715	0.0194994
24.9715	0					24.9715	0
25.0356	0					25.0356	0
25.0356	0.0134479					25.0356	0.0194994
25.0998	0.0134479					25.0998	0.0194994
25.0998	0					25.0998	0
25.1639	0					25.1639	0
25.1639	0.0134479					25.1639	0.0194994
25.2281	0.0134479					25.2281	0.0194994
25.2281	0					25.2281	0
25.2922	0					25.2922	0
25.2922	0.0134479					25.2922	0.0194994
25.3564	0.0134479					25.3564	0.0194994
25.3564	0					25.3564	0
25.4205	0					25.4205	0
25.4205	0.0134479					25.4205	0.0194994
25.4847	0.0134479					25.4847	0.0194994
25.4847	0					25.4847	0
25.5489	0					25.5489	0
25.5489	0.0134479					25.5489	0.0194994
25.613	0.0134479					25.613	0.0194994
25.613	0					25.613	0
25.6772	0					25.6772	0
25.6772	0.0134479					25.6772	0.0194994
25.7413	0.0134479					25.7413	0.0194994
25.7413	0					25.7413	0
25.8055	0					25.8055	0
25.8055	0.0134479					25.8055	0.0194994
25.8696	0.0134479					25.8696	0.0194994
25.8696	0					25.8696	0
25.9338	0					25.9338	0
25.9338	0.0134479					25.9338	0.0194994
25.9979	0.0134479					25.9979	0.0194994
25.9979	0					25.9979	0
26.0621	0					26.0621	0
26.0621	0.0134479					26.0621	0.0194994
26.1262	0.0134479					26.1262	0.0194994
26.1262	0					26.1262	0
26.1904	0					26.1904	0
26.1904	0.0134479					26.1904	0.0194994
26.2546	0.0134479					26.2546	0.0194994
26.2546	0					26.2546	0
26.3187	0					26.3187	0
26.3187	0.0134479					26.3187	0.0194994
26.3829	0.0134479					26.3829	0.0194994
26.3829	0					26.3829	0
26.447	0					26.447	0
26.447	0.0134479					26.447	0.0194994
26.5112	0.0134479					26.5112	0.0194994
26.5112	0					26.5112	0
26.5753	0					26.5753	0
26.5753	0.0134479					26.5753	0.0194994
26.6395	0.0134479					26.6395	0.0194994
26.6395	0					26.6395	0
26.7036	0					26.7036	0
26.7036	0.0134479					26.7036	0.0194994
26.7678	0.0134479					26.7678	0.0194994
26.7678	0					26.7678	0
26.8319	0					26.8319	0
26.8319	0.0134479					26.8319	0.0194994
26.8961	0.0134479					26.8961	0.0194994
26.8961	0					26.8961	0
26.9602	0					26.9602	0
26.9602	0.0134479					26.9602	0.0194994
27.0244	0.0134479					27.0244	0.0194994
27.0244	0					27.0244	0
27.0886	0					27.0886	0
27.0886	0.0134479					27.0886	0.0194994
27.1527	0.0134479					27.1527	0.0194994
27.1527	0					27.1527	0
27.2169	0					27.2169	0
27.2169	0.0134479					27.2169	0.0194994
27.281	0.0134479					27.281	0.0194994
27.281	0					27.281	0
27.3452	0					27.3452	0
27.3452	0.0134479					27.3452	0.0194994
27.4093	0.0134479					27.4093	0.0194994
27.4093	0					27.4093	0
27.4735	0					27.4735	0
27.4735	0.0134479					27.4735	0.0194994
27.5376	0.0134479					27.5376	0.0194994
27.5376	0					27.5376	0
27.6018	0					27.6018	0
27.6018	0.0134479					27.6018	0.0194994
27.6659	0.0134479					27.6659	0.0194994
27.6659	0					27.6659	0
27.7301	0					27.7301	0
27.7301	0.0134479					27.7301	0.0194994
27.7943	0.0134479					27.7943	0.0194994
27.7943	0					27.7943	0
27.8584	0					27.8584	0
27.8584	0.0134479					27.8584	0.0194994
27.9226	0.0134479					27.9226	0.0194994
27.9226	0					27.9226	0
27.9867	0					27.9867	0
27.9867	0.0134479					27.9867	0.0194994
28.0509	0.0134479					28.0509	0.0194994
28.0509	0					28.0509	0
28.115	0					28.115	0
28.115	0.0134479					28.115	0.0194994
28.1792	0.0134479					28.1792	0.0194994
28.1792	0					28.1792	0
28.2433	0					28.2433	0
28.2433	0.0235338					28.2433	0.0181546
28.3075	0.0235338					28.3075	0.0181546
28.3075	0					28.3075	0
28.3716	0					28.3716	0
28.3716	0.0235338					28.3716	0.0181546
28.4358	0.0235338					28.4358	0.0181546
28.4358	0					28.4358	0
28.5	0					28.5	0
28.5	0.0235338					28.5	0.0181546
28.5641	0.0235338					28.5641	0.0181546
28.5641	0					28.5641	0
28.6283	0					28.6283	0
28.6283	0.0235338					28.6283	0.0181546
28.6924	0.0235338					28.6924	0.0181546
28.6924	0					28.6924	0
28.7566	0					28.7566	0
28.7566	0.0235338					28.7566	0.0181546
28.8207	0.0235338					28.8207	0.0181546
28.8207	0					28.8207	0
28.8849	0					28.8849	0
28.8849	0.0235338					28.8849	0.0181546
28.949	0.0235338					28.949	0.0181546
28.949	0					28.949	0
29.0132	0					29.0132	0
29.0132	0.0235338					29.0132	0.0181546
29.0773	0.0235338					29.0773	0.0181546
29.0773	0					29.0773	0
29.1415	0					29.1415	0
29.1415	0.0235338					29.1415	0.0181546
29.2056	0.0235338					29.2056	0.0181546
29.2056	0					29.2056	0
29.2698	0					29.2698	0
29.2698	0.0235338					29.2698	0.0181546
29.334	0.0235338					29.334	0.0181546
29.334	0					29.334	0
29.3981	0					29.3981	0
29.3981	0.0235338					29.3981	0.0181546
29.4623	0.0235338					29.4623	0.0181546
29.4623	0					29.4623	0
29.5264	0					29.5264	0
29.5264	0.0235338					29.5264	0.0181546
29.5906	0.0235338					29.5906	0.0181546
29.5906	0					29.5906	0
29.6547	0					29.6547	0
29.6547	0.0235338					29.6547	0.0181546
29.7189	0.0235338					29.7189	0.0181546
29.7189	0					29.7189	0
29.783	0					29.783	0
29.783	0.0235338					29.783	0.0181546
29.8472	0.0235338					29.8472	0.0181546
29.8472	0					29.8472	0
29.9113	0					29.9113	0
29.9113	0.0235338					29.9113	0.0181546
29.9755	0.0235338					29.9755	0.0181546
29.9755	0					29.9755	0
30.0397	0					30.0397	0
30.0397	0.0235338					30.0397	0.0181546
30.1038	0.0235338					30.1038	0.0181546
30.1038	0					30.1038	0
30.168	0					30.168	0
30.168	0.0235338					30.168	0.0181546
30.2321	0.0235338					30.2321	0.0181546
30.2321	0					30.2321	0
30.2963	0					30.2963	0
30.2963	0.0235338					30.2963	0.0181546
30.3604	0.0235338					30.3604	0.0181546
30.3604	0					30.3604	0
30.4246	0					30.4246	0
30.4246	0.0235338					30.4246	0.0181546
30.4887	0.0235338					30.4887	0.0181546
30.4887	0					30.4887	0
30.5529	0					30.5529	0
30.5529	0.0235338					30.5529	0.0181546
30.617	0.0235338					30.617	0.0181546
30.617	0					30.617	0
30.6812	0					30.6812	0
30.6812	0.0235338					30.6812	0.0181546
30.7453	0.0235338					30.7453	0.0181546
30.7453	0					30.7453	0
30.8095	0					30.8095	0
30.8095	0.0235338					30.8095	0.0181546
30.8737	0.0235338					30.8737	0.0181546
30.8737	0					30.8737	0
30.9378	0					30.9378	0
30.9378	0.0235338					30.9378	0.0181546
31.002	0.0235338					31.002	0.0181546
31.002	0					31.002	0
31.0661	0					31.0661	0
31.0661	0.0235338					31.0661	0.0181546
31.1303	0.0235338					31.1303	0.0181546
31.1303	0					31.1303	0
31.1944	0					31.1944	0
31.1944	0.0235338					31.1944	0.0181546
31.2586	0.0235338					31.2586	0.0181546
31.2586	0					31.2586	0
31.3227	0					31.3227	0
31.3227	0.0235338					31.3227	0.0181546
31.3869	0.0235338					31.3869	0.0181546
31.3869	0					31.3869	0
31.451	0					31.451	0
31.451	0.0235338					31.451	0.0181546
31.5152	0.0235338					31.5152	0.0181546
31.5152	0					31.5152	0
31.5794	0					31.5794	0
31.5794	0.0235338					31.5794	0.0181546
31.6435	0.0235338					31.6435	0.0181546
31.6435	0					31.6435	0
31.7077	0					31.7077	0
31.7077	0.0235338					31.7077	0.0181546
31.7718	0.0235338					31.7718	0.0181546
31.7718	0					31.7718	0
31.836	0					31.836	0
31.836	0.0235338					31.836	0.0181546
31.9001	0.0235338					31.9001	0.0181546
31.9001	0					31.9001	0
31.9643	0					31.9643	0
31.9643	0.0235338					31.9643	0.0181546
32.0284	0.0235338					32.0284	0.0181546
32.0284	0					32.0284	0
32.0926	0					32.0926	0
32.0926	0.0235338					32.0926	0.0181546
32.1567	0.0235338					32.1567	0.0181546
32.1567	0					32.1567	0
32.2209	0					32.2209	0
32.2209	0.0235338					32.2209	0.0181546
32.285	0.0235338					32.285	0.0181546
32.285	0					32.285	0
32.3492	0					32.3492	0
32.3492	0.0235338					32.3492	0.0181546
32.4134	0.0235338					32.4134	0.0181546
32.4134	0					32.4134	0
32.4775	0					32.4775	0
32.4775	0.0235338					32.4775	0.0181546
32.5417	0.0235338					32.5417	0.0181546
32.5417	0					32.5417	0
32.6058	0					32.6058	0
32.6058	0.0235338					32.6058	0.0181546
32.67	0.0235338					32.67	0.0181546
32.67	0					32.67	0
32.7341	0					32.7341	0
32.7341	0.0235338					32.7341	0.0181546
32.7983	0.0235338					32.7983	0.0181546
32.7983	0					32.7983	0
32.8624	0					32.8624	0
32.8624	0.0235338					32.8624	0.0181546
32.9266	0.0235338					32.9266	0.0181546
32.9266	0					32.9266	0
32.9907	0					32.9907	0
32.9907	0.0235338					32.9907	0.0181546
33.0549	0.0235338					33.0549	0.0181546
33.0549	0					33.0549	0
33.1191	0					33.1191	0
33.1191	0.0235338					33.1191	0.0181546
33.1832	0.0235338					33.1832	0.0181546
33.1832	0					33.1832	0
33.2474	0					33.2474	0
33.2474	0.0235338					33.2474	0.0181546
33.3115	0.0235338					33.3115	0.0181546
33.3115	0					33.3115	0
33.3757	0					33.3757	0
33.3757	0.0235338					33.3757	0.0181546
33.4398	0.0235338					33.4398	0.0181546
33.4398	0					33.4398	0
33.504	0					33.504	0
33.504	0.0235338					33.504	0.0181546
33.5681	0.0235338					33.5681	0.0181546
33.5681	0					33.5681	0
33.6323	0					33.6323	0
33.6323	0.0235338					33.6323	0.0181546
33.6964	0.0235338					33.6964	0.0181546
33.6964	0					33.6964	0
33.7606	0					33.7606	0
33.7606	0.0235338					33.7606	0.0181546
33.8248	0.0235338					33.8248	0.0181546
33.8248	0					33.8248	0
33.8889	0					33.8889	0
33.8889	0.0235338					33.8889	0.0181546
33.9531	0.0235338					33.9531	0.0181546
33.9531	0					33.9531	0
34.0172	0					34.0172	0
34.0172	0.0235338					34.0172	0.0181546
34.0814	0.0235338					34.0814	0.0181546
34.0814	0					34.0814	0
34.1455	0					34.1455	0
34.1455	0.0235338					34.1455	0.0181546
34.2097	0.0235338					34.2097	0.0181546
34.2097	0					34.2097	0
34.2738	0					34.2738	0
34.2738	0.0235338					34.2738	0.0181546
34.338	0.0235338					34.338	0.0181546
34.338	0					34.338	0
34.4021	0					34.4021	0
34.4021	0.0235338					34.4021	0.0181546
34.4663	0.0235338					34.4663	0.0181546
34.4663	0					34.4663	0
34.5304	0					34.5304	0
34.5304	0.0235338					34.5304	0.0181546
34.5946	0.0235338					34.5946	0.0181546
34.5946	0					34.5946	0
34.6588	0					34.6588	0
34.6588	0.0235338					34.6588	0.0181546
34.7229	0.0235338					34.7229	0.0181546
34.7229	0					34.7229	0
34.7871	0					34.7871	0
34.7871	0.0235338					34.7871	0.0181546
34.8512	0.0235338					34.8512	0.0181546
34.8512	0					34.8512	0
34.9154	0					34.9154	0
34.9154	0.0235338					34.9154	0.0181546
34.9795	0.0235338					34.9795	0.0181546
34.9795	0					34.9795	0
35.0437	0					35.0437	0
35.0437	0.0235338					35.0437	0.0181546
35.1078	0.0235338					35.1078	0.0181546
35.1078	0					35.1078	0
35.172	0					35.172	0
35.172	0.0235338					35.172	0.0181546
35.2361	0.0235338					35.2361	0.0181546
35.2361	0					35.2361	0
35.3003	0					35.3003	0
35.3003	0.0235338					35.3003	0.0181546
35.3645	0.0235338					35.3645	0.0181546
35.3645	0					35.3645	0
35.4286	0					35.4286	0
35.4286	0.0235338					35.4286	0.0181546
35.4928	0.0235338					35.4928	0.0181546
35.4928	0					35.4928	0
35.5569	0					35.5569	0
35.5569	0.0235338					35.5569	0.0181546
35.6211	0.0235338					35.6211	0.0181546
35.6211	0					35.6211	0
35.6852	0					35.6852	0
35.6852	0.0235338					35.6852	0.0181546
35.7494	0.0235338					35.7494	0.0181546
35.7494	0					35.7494	0
35.8135	0					35.8135	0
35.8135	0.0235338					35.8135	0.0181546
35.8777	0.0235338					35.8777	0.0181546
35.8777	0					35.8777	0
35.9418	0					35.9418	0
35.9418	0.0235338					35.9418	0.0181546
36.006	0.0235338					36.006	0.0181546
36.006	0					36.006	0
36.0701	0					36.0701	0
36.0701	0.0235338					36.0701	0.0181546
36.1343	0.0235338					36.1343	0.0181546
36.1343	0					36.1343	0
36.1985	0					36.1985	0
36.1985	0.0235338					36.1985	0.0181546
36.2626	0.0235338					36.2626	0.0181546
36.2626	0					36.2626	0
36.3268	0					36.3268	0
36.3268	0.0235338					36.3268	0.0181546
36.3909	0.0235338					36.3909	0.0181546
36.3909	0					36.3909	0
36.4551	0					36.4551	0
36.4551	0.0235338					36.4551	0.0181546
36.5192	0.0235338					36.5192	0.0181546
36.5192	0					36.5192	0
36.5834	0					36.5834	0
36.5834	0.0235338					36.5834	0.0181546
36.6475	0.0235338					36.6475	0.0181546
36.6475	0					36.6475	0
36.7117	0					36.7117	0
36.7117	0.0235338					36.7117	0.0181546
36.7758	0.0235338					36.7758	0.0181546
36.7758	0					36.7758	0
36.84	0					36.84	0
36.84	0.0201718					36.84	0.0168098
36.9042	0.0201718					36.9042	0.0168098
36.9042	0					36.9042	0
36.9683	0					36.9683	0
36.9683	0.0201718					36.9683	0.0168098
37.0325	0.0201718					37.0325	0.0168098
37.0325	0					37.0325	0
37.0966	0					37.0966	0
37.0966	0.0201718					37.0966	0.0168098
37.1608	0.0201718					37.1608	0.0168098
37.1608	0					37.1608	0
37.2249	0					37.2249	0
37.2249	0.0201718					37.2249	0.0168098
37.2891	0.0201718					37.2891	0.0168098
37.2891	0					37.2891	0
37.3532	0					37.3532	0
37.3532	0.0201718					37.3532	0.0168098
37.4174	0.0201718					37.4174	0.0168098
37.4174	0					37.4174	0
37.4815	0					37.4815	0
37.4815	0.0201718					37.4815	0.0168098
37.5457	0.0201718					37.5457	0.0168098
37.5457	0					37.5457	0
37.6099	0					37.6099	0
37.6099	0.0201718					37.6099	0.0168098
37.674	0.0201718					37.674	0.0168098
37.674	0					37.674	0
37.7382	0					37.7382	0
37.7382	0.0201718					37.7382	0.0168098
37.8023	0.0201718					37.8023	0.0168098
37.8023	0					37.8023	0
37.8665	0					37.8665	0
37.8665	0.0201718					37.8665	0.0168098
37.9306	0.0201718					37.9306	0.0168098
37.9306	0					37.9306	0
37.9948	0					37.9948	0
37.9948	0.0201718					37.9948	0.0168098
38.0589	0.0201718					38.0589	0.0168098
38.0589	0					38.0589	0
38.1231	0					38.1231	0
38.1231	0.0201718					38.1231	0.0168098
38.1872	0.0201718					38.1872	0.0168098
38.1872	0					38.1872	0
38.2514	0					38.2514	0
38.2514	0.0201718					38.2514	0.0168098
38.3155	0.0201718					38.3155	0.0168098
38.3155	0					38.3155	0
38.3797	0					38.3797	0
38.3797	0.0201718					38.3797	0.0168098
38.4439	0.0201718					38.4439	0.0168098
38.4439	0					38.4439	0
38.508	0					38.508	0
38.508	0.0201718					38.508	0.0168098
38.5722	0.0201718					38.5722	0.0168098
38.5722	0					38.5722	0
38.6363	0					38.6363	0
38.6363	0.0201718					38.6363	0.0168098
38.7005	0.0201718					38.7005	0.0168098
38.7005	0					38.7005	0
38.7646	0					38.7646	0
38.7646	0.0201718					38.7646	0.0168098
38.8288	0.0201718					38.8288	0.0168098
38.8288	0					38.8288	0
38.8929	0					38.8929	0
38.8929	0.0201718					38.8929	0.0168098
38.9571	0.0201718					38.9571	0.0168098
38.9571	0					38.9571	0
39.0212	0					39.0212	0
39.0212	0.0201718					39.0212	0.0168098
39.0854	0.0201718					39.0854	0.0168098
39.0854	0					39.0854	0
39.1496	0					39.1496	0
39.1496	0.0201718					39.1496	0.0168098
39.2137	0.0201718					39.2137	0.0168098
39.2137	0					39.2137	0
39.2779	0					39.2779	0
39.2779	0.0201718					39.2779	0.0168098
39.342	0.0201718					39.342	0.0168098
39.342	0					39.342	0
39.4062	0					39.4062	0
39.4062	0.0201718					39.4062	0.0168098
39.4703	0.0201718					39.4703	0.0168098
39.4703	0					39.4703	0
39.5345	0					39.5345	0
39.5345	0.0201718					39.5345	0.0168098
39.5986	0.0201718					39.5986	0.0168098
39.5986	0					39.5986	0
39.6628	0					39.6628	0
39.6628	0.0201718					39.6628	0.0168098
39.7269	0.0201718					39.7269	0.0168098
39.7269	0					39.7269	0
39.7911	0					39.7911	0
39.7911	0.0201718					39.7911	0.0168098
39.8552	0.0201718					39.8552	0.0168098
39.8552	0					39.8552	0
39.9194	0					39.9194	0
39.9194	0.0201718					39.9194	0.0168098
39.9836	0.0201718					39.9836	0.0168098
39.9836	0					39.9836	0
40.0477	0					40.0477	0
40.0477	0.0201718					40.0477	0.0168098
40.1119	0.0201718					40.1119	0.0168098
40.1119	0					40.1119	0
40.176	0					40.176	0
40.176	0.0201718					40.176	0.0168098
40.2402	0.0201718					40.2402	0.0168098
40.2402	0					40.2402	0
40.3043	0					40.3043	0
40.3043	0.0201718					40.3043	0.0168098
40.3685	0.0201718					40.3685	0.0168098
40.3685	0					40.3685	0
40.4326	0					40.4326	0
40.4326	0.0201718					40.4326	0.0168098
40.4968	0.0201718					40.4968	0.0168098
40.4968	0					40.4968	0
40.5609	0					40.5609	0
40.5609	0.0201718					40.5609	0.0168098
40.6251	0.0201718					40.6251	0.0168098
40.6251	0					40.6251	0
40.6893	0					40.6893	0
40.6893	0.0201718					40.6893	0.0168098
40.7534	0.0201718					40.7534	0.0168098
40.7534	0					40.7534	0
40.8176	0					40.8176	0
40.8176	0.0201718					40.8176	0.0168098
40.8817	0.0201718					40.8817	0.0168098
40.8817	0					40.8817	0
40.9459	0					40.9459	0
40.9459	0.0201718					40.9459	0.0168098
41.01	0.0201718					41.01	0.0168098
41.01	0					41.01	0
41.0742	0					41.0742	0
41.0742	0.0201718					41.0742	0.0168098
41.1383	0.0201718					41.1383	0.0168098
41.1383	0					41.1383	0
41.2025	0					41.2025	0
41.2025	0.0201718					41.2025	0.0168098
41.2666	0.0201718					41.2666	0.0168098
41.2666	0					41.2666	0
41.3308	0					41.3308	0
41.3308	0.0201718					41.3308	0.0168098
41.395	0.0201718					41.395	0.0168098
41.395	0					41.395	0
41.4591	0					41.4591	0
41.4591	0.0201718					41.4591	0.0168098
41.5233	0.0201718					41.5233	0.0168098
41.5233	0					41.5233	0
41.5874	0					41.5874	0
41.5874	0.0201718					41.5874	0.0168098
41.6516	0.0201718					41.6516	0.0168098
41.6516	0					41.6516	0
41.7157	0					41.7157	0
41.7157	0.0201718					41.7157	0.0168098
41.7799	0.0201718					41.7799	0.0168098
41.7799	0					41.7799	0
41.844	0					41.844	0
41.844	0.0201718					41.844	0.0168098
41.9082	0.0201718					41.9082	0.0168098
41.9082	0					41.9082	0
41.9723	0					41.9723	0
41.9723	0.0201718					41.9723	0.0168098
42.0365	0.0201718					42.0365	0.0168098
42.0365	0					42.0365	0
42.1006	0					42.1006	0
42.1006	0.0201718					42.1006	0.0168098
42.1648	0.0201718					42.1648	0.0168098
42.1648	0					42.1648	0
42.229	0					42.229	0
42.229	0.0201718					42.229	0.0168098
42.2931	0.0201718					42.2931	0.0168098
42.2931	0					42.2931	0
42.3573	0					42.3573	0
42.3573	0.0201718					42.3573	0.0168098
42.4214	0.0201718					42.4214	0.0168098
42.4214	0					42.4214	0
42.4856	0					42.4856	0
42.4856	0.0201718					42.4856	0.0168098
42.5497	0.0201718					42.5497	0.0168098
42.5497	0					42.5497	0
42.6139	0					42.6139	0
42.6139	0.0201718					42.6139	0.0168098
42.678	0.0201718					42.678	0.0168098
42.678	0					42.678	0
42.7422	0					42.7422	0
42.7422	0.0201718					42.7422	0.0168098
42.8063	0.0201718					42.8063	0.0168098
42.8063	0					42.8063	0
42.8705	0					42.8705	0
42.8705	0.0201718					42.8705	0.0168098
42.9347	0.0201718					42.9347	0.0168098
42.9347	0					42.9347	0
42.9988	0					42.9988	0
42.9988	0.0201718					42.9988	0.0168098
43.063	0.0201718					43.063	0.0168098
43.063	0					43.063	0
43.1271	0					43.1271	0
43.1271	0.0201718					43.1271	0.0168098
43.1913	0.0201718					43.1913	0.0168098
43.1913	0					43.1913	0
43.2554	0					43.2554	0
43.2554	0.0201718					43.2554	0.0168098
43.3196	0.0201718					43.3196	0.0168098
43.3196	0					43.3196	0
43.3837	0					43.3837	0
43.3837	0.0201718					43.3837	0.0168098
43.4479	0.0201718					43.4479	0.0168098
43.4479	0					43.4479	0
43.512	0					43.512	0
43.512	0.0201718					43.512	0.0168098
43.5762	0.0201718					43.5762	0.0168098
43.5762	0					43.5762	0
43.6403	0					43.6403	0
43.6403	0.0201718					43.6403	0.0168098
43.7045	0.0201718					43.7045	0.0168098
43.7045	0					43.7045	0
43.7687	0					43.7687	0
43.7687	0.0201718					43.7687	0.0168098
43.8328	0.0201718					43.8328	0.0168098
43.8328	0					43.8328	0
43.897	0					43.897	0
43.897	0.0201718					43.897	0.0168098
43.9611	0.0201718					43.9611	0.0168098
43.9611	0					43.9611	0
44.0253	0					44.0253	0
44.0253	0.0201718					44.0253	0.0168098
44.0894	0.0201718					44.0894	0.0168098
44.0894	0					44.0894	0
44.1536	0					44.1536	0
44.1536	0.0201718					44.1536	0.0168098
44.2177	0.0201718					44.2177	0.0168098
44.2177	0					44.2177	0
44.2819	0					44.2819	0
44.2819	0.0201718					44.2819	0.0168098
44.346	0.0201718					44.346	0.0168098
44.346	0					44.346	0
44.4102	0					44.4102	0
44.4102	0.0201718					44.4102	0.0168098
44.4744	0.0201718					44.4744	0.0168098
44.4744	0					44.4744	0
44.5385	0					44.5385	0
44.5385	0.0201718					44.5385	0.0168098
44.6027	0.0201718					44.6027	0.0168098
44.6027	0					44.6027	0
44.6668	0					44.6668	0
44.6668	0.0201718					44.6668	0.0168098
44.731	0.0201718					44.731	0.0168098
44.731	0					44.731	0
44.7951	0					44.7951	0
44.7951	0.0201718					44.7951	0.0168098
44.8593	0.0201718					44.8593	0.0168098
44.8593	0					44.8593	0
44.9234	0					44.9234	0
44.9234	0.0201718					44.9234	0.0168098
44.9876	0.0201718					44.9876	0.0168098
44.9876	0					44.9876	0
45.0517	0					45.0517	0
45.0517	0.0201718					45.0517	0.0168098
45.1159	0.0201718					45.1159	0.0168098
45.1159	0					45.1159	0
45.18	0					45.18	0
45.18	0.0201718					45.18	0.0168098
45.2442	0.0201718					45.2442	0.0168098
45.2442	0					45.2442	0
45.3084	0					45.3084	0
45.3084	0.0201718					45.3084	0.0168098
45.3725	0.0201718					45.3725	0.0168098
45.3725	0					45.3725	0
45.4367	0					45.4367	0
45.4367	0.0174822					45.4367	0.0147927
45.5008	0.0174822					45.5008	0.0147927
45.5008	0					45.5008	0
45.565	0					45.565	0
45.565	0.0174822					45.565	0.0147927
45.6291	0.0174822					45.6291	0.0147927
45.6291	0					45.6291	0
45.6933	0					45.6933	0
45.6933	0.0174822					45.6933	0.0147927
45.7574	0.0174822					45.7574	0.0147927
45.7574	0					45.7574	0
45.8216	0					45.8216	0
45.8216	0.0174822					45.8216	0.0147927
45.8857	0.0174822					45.8857	0.0147927
45.8857	0					45.8857	0
45.9499	0					45.9499	0
45.9499	0.0174822					45.9499	0.0147927
46.0141	0.0174822					46.0141	0.0147927
46.0141	0					46.0141	0
46.0782	0					46.0782	0
46.0782	0.0174822					46.0782	0.0147927
46.1424	0.0174822					46.1424	0.0147927
46.1424	0					46.1424	0
46.2065	0					46.2065	0
46.2065	0.0174822					46.2065	0.0147927
46.2707	0.0174822					46.2707	0.0147927
46.2707	0					46.2707	0
46.3348	0					46.3348	0
46.3348	0.0174822					46.3348	0.0147927
46.399	0.0174822					46.399	0.0147927
46.399	0					46.399	0
46.4631	0					46.4631	0
46.4631	0.0174822					46.4631	0.0147927
46.5273	0.0174822					46.5273	0.0147927
46.5273	0					46.5273	0
46.5914	0					46.5914	0
46.5914	0.0174822					46.5914	0.0147927
46.6556	0.0174822					46.6556	0.0147927
46.6556	0					46.6556	0
46.7198	0					46.7198	0
46.7198	0.0174822					46.7198	0.0147927
46.7839	0.0174822					46.7839	0.0147927
46.7839	0					46.7839	0
46.8481	0					46.8481	0
46.8481	0.0174822					46.8481	0.0147927
46.9122	0.0174822					46.9122	0.0147927
46.9122	0					46.9122	0
46.9764	0					46.9764	0
46.9764	0.0174822					46.9764	0.0147927
47.0405	0.0174822					47.0405	0.0147927
47.0405	0					47.0405	0
47.1047	0					47.1047	0
47.1047	0.0174822					47.1047	0.0147927
47.1688	0.0174822					47.1688	0.0147927
47.1688	0					47.1688	0
47.233	0					47.233	0
47.233	0.0174822					47.233	0.0147927
47.2971	0.0174822					47.2971	0.0147927
47.2971	0					47.2971	0
47.3613	0					47.3613	0
47.3613	0.0174822					47.3613	0.0147927
47.4254	0.0174822					47.4254	0.0147927
47.4254	0					47.4254	0
47.4896	0					47.4896	0
47.4896	0.0174822					47.4896	0.0147927
47.5538	0.0174822					47.5538	0.0147927
47.5538	0					47.5538	0
47.6179	0					47.6179	0
47.6179	0.0174822					47.6179	0.0147927
47.6821	0.0174822					47.6821	0.0147927
47.6821	0					47.6821	0
47.7462	0					47.7462	0
47.7462	0.0174822					47.7462	0.0147927
47.8104	0.0174822					47.8104	0.0147927
47.8104	0					47.8104	0
47.8745	0					47.8745	0
47.8745	0.0174822					47.8745	0.0147927
47.9387	0.0174822					47.9387	0.0147927
47.9387	0					47.9387	0
48.0028	0					48.0028	0
48.0028	0.0174822					48.0028	0.0147927
48.067	0.0174822					48.067	0.0147927
48.067	0					48.067	0
48.1311	0					48.1311	0
48.1311	0.0174822					48.1311	0.0147927
48.1953	0.0174822					48.1953	0.0147927
48.1953	0					48.1953	0
48.2595	0					48.2595	0
48.2595	0.0174822					48.2595	0.0147927
48.3236	0.0174822					48.3236	0.0147927
48.3236	0					48.3236	0
48.3878	0					48.3878	0
48.3878	0.0174822					48.3878	0.0147927
48.4519	0.0174822					48.4519	0.0147927
48.4519	0					48.4519	0
48.5161	0					48.5161	0
48.5161	0.0174822					48.5161	0.0147927
48.5802	0.0174822					48.5802	0.0147927
48.5802	0					48.5802	0
48.6444	0					48.6444	0
48.6444	0.0174822					48.6444	0.0147927
48.7085	0.0174822					48.7085	0.0147927
48.7085	0					48.7085	0
48.7727	0					48.7727	0
48.7727	0.0174822					48.7727	0.0147927
48.8368	0.0174822					48.8368	0.0147927
48.8368	0					48.8368	0
48.901	0					48.901	0
48.901	0.0174822					48.901	0.0147927
48.9651	0.0174822					48.9651	0.0147927
48.9651	0					48.9651	0
49.0293	0					49.0293	0
49.0293	0.0174822					49.0293	0.0147927
49.0935	0.0174822					49.0935	0.0147927
49.0935	0					49.0935	0
49.1576	0					49.1576	0
49.1576	0.0174822					49.1576	0.0147927
49.2218	0.0174822					49.2218	0.0147927
49.2218	0					49.2218	0
49.2859	0					49.2859	0
49.2859	0.0174822					49.2859	0.0147927
49.3501	0.0174822					49.3501	0.0147927
49.3501	0					49.3501	0
49.4142	0					49.4142	0
49.4142	0.0174822					49.4142	0.0147927
49.4784	0.0174822					49.4784	0.0147927
49.4784	0					49.4784	0
49.5425	0					49.5425	0
49.5425	0.0174822					49.5425	0.0147927
49.6067	0.0174822					49.6067	0.0147927
49.6067	0					49.6067	0
49.6708	0					49.6708	0
49.6708	0.0174822					49.6708	0.0147927
49.735	0.0174822					49.735	0.0147927
49.735	0					49.735	0
49.7992	0					49.7992	0
49.7992	0.0174822					49.7992	0.0147927
49.8633	0.0174822					49.8633	0.0147927
49.8633	0					49.8633	0
49.9275	0					49.9275	0
49.9275	0.0174822					49.9275	0.0147927
49.9916	0.0174822					49.9916	0.0147927
49.9916	0					49.9916	0
50.0558	0					50.0558	0
50.0558	0.0174822					50.0558	0.0147927
50.1199	0.0174822					50.1199	0.0147927
50.1199	0					50.1199	0
50.1841	0					50.1841	0
50.1841	0.0174822					50.1841	0.0147927
50.2482	0.0174822					50.2482	0.0147927
50.2482	0					50.2482	0
50.3124	0					50.3124	0
50.3124	0.0174822					50.3124	0.0147927
50.3765	0.0174822					50.3765	0.0147927
50.3765	0					50.3765	0
50.4407	0					50.4407	0
50.4407	0.0174822					50.4407	0.0147927
50.5049	0.0174822					50.5049	0.0147927
50.5049	0					50.5049	0
50.569	0					50.569	0
50.569	0.0174822					50.569	0.0147927
50.6332	0.0174822					50.6332	0.0147927
50.6332	0					50.6332	0
50.6973	0					50.6973	0
50.6973	0.0174822					50.6973	0.0147927
50.7615	0.0174822					50.7615	0.0147927
50.7615	0					50.7615	0
50.8256	0					50.8256	0
50.8256	0.0174822					50.8256	0.0147927
50.8898	0.0174822					50.8898	0.0147927
50.8898	0					50.8898	0
50.9539	0					50.9539	0
50.9539	0.0174822					50.9539	0.0147927
51.0181	0.0174822					51.0181	0.0147927
51.0181	0					51.0181	0
51.0822	0					51.0822	0
51.0822	0.0174822					51.0822	0.0147927
51.1464	0.0174822					51.1464	0.0147927
51.1464	0					51.1464	0
51.2105	0					51.2105	0
51.2105	0.0174822					51.2105	0.0147927
51.2747	0.0174822					51.2747	0.0147927
51.2747	0					51.2747	0
51.3389	0					51.3389	0
51.3389	0.0174822					51.3389	0.0147927
51.403	0.0174822					51.403	0.0147927
51.403	0					51.403	0
51.4672	0					51.4672	0
51.4672	0.0174822					51.4672	0.0147927
51.5313	0.0174822					51.5313	0.0147927
51.5313	0					51.5313	0
51.5955	0					51.5955	0
51.5955	0.0174822					51.5955	0.0147927
51.6596	0.0174822					51.6596	0.0147927
51.6596	0					51.6596	0
51.7238	0					51.7238	0
51.7238	0.0174822					51.7238	0.0147927
51.7879	0.0174822					51.7879	0.0147927
51.7879	0					51.7879	0
51.8521	0					51.8521	0
51.8521	0.0174822					51.8521	0.0147927
51.9162	0.0174822					51.9162	0.0147927
51.9162	0					51.9162	0
51.9804	0					51.9804	0
51.9804	0.0174822					51.9804	0.0147927
52.0446	0.0174822					52.0446	0.0147927
52.0446	0					52.0446	0
52.1087	0					52.1087	0
52.1087	0.0174822					52.1087	0.0147927
52.1729	0.0174822					52.1729	0.0147927
52.1729	0					52.1729	0
52.237	0					52.237	0
52.237	0.0174822					52.237	0.0147927
52.3012	0.0174822					52.3012	0.0147927
52.3012	0					52.3012	0
52.3653	0					52.3653	0
52.3653	0.0174822					52.3653	0.0147927
52.4295	0.0174822					52.4295	0.0147927
52.4295	0					52.4295	0
52.4936	0					52.4936	0
52.4936	0.0174822					52.4936	0.0147927
52.5578	0.0174822					52.5578	0.0147927
52.5578	0					52.5578	0
52.6219	0					52.6219	0
52.6219	0.0174822					52.6219	0.0147927
52.6861	0.0174822					52.6861	0.0147927
52.6861	0					52.6861	0
52.7502	0					52.7502	0
52.7502	0.0174822					52.7502	0.0147927
52.8144	0.0174822					52.8144	0.0147927
52.8144	0					52.8144	0
52.8786	0					52.8786	0
52.8786	0.0174822					52.8786	0.0147927
52.9427	0.0174822					52.9427	0.0147927
52.9427	0					52.9427	0
53.0069	0					53.0069	0
53.0069	0.0174822					53.0069	0.0147927
53.071	0.0174822					53.071	0.0147927
53.071	0					53.071	0
53.1352	0					53.1352	0
53.1352	0.0174822					53.1352	0.0147927
53.1993	0.0174822					53.1993	0.0147927
53.1993	0					53.1993	0
53.2635	0					53.2635	0
53.2635	0.0174822					53.2635	0.0147927
53.3276	0.0174822					53.3276	0.0147927
53.3276	0					53.3276	0
53.3918	0					53.3918	0
53.3918	0.0174822					53.3918	0.0147927
53.4559	0.0174822					53.4559	0.0147927
53.4559	0					53.4559	0
53.5201	0					53.5201	0
53.5201	0.0174822					53.5201	0.0147927
53.5843	0.0174822					53.5843	0.0147927
53.5843	0					53.5843	0
53.6484	0					53.6484	0
53.6484	0.0174822					53.6484	0.0147927
53.7126	0.0174822					53.7126	0.0147927
53.7126	0					53.7126	0
53.7767	0					53.7767	0
53.7767	0.0174822					53.7767	0.0147927
53.8409	0.0174822					53.8409	0.0147927
53.8409	0					53.8409	0
53.905	0					53.905	0
53.905	0.0174822					53.905	0.0147927
53.9692	0.0174822					53.9692	0.0147927
53.9692	0					53.9692	0
54.0333	0					54.0333	0
54.0333	0.0100859					54.0333	0.0141203
54.0975	0.0100859					54.0975	0.0141203
54.0975	0					54.0975	0
54.1616	0					54.1616	0
54.1616	0.0100859					54.1616	0.0141203
54.2258	0.0100859					54.2258	0.0141203
54.2258	0					54.2258	0
54.29	0					54.29	0
54.29	0.0100859					54.29	0.0141203
54.3541	0.0100859					54.3541	0.0141203
54.3541	0					54.3541	0
54.4183	0					54.4183	0
54.4183	0.0100859					54.4183	0.0141203
54.4824	0.0100859					54.4824	0.0141203
54.4824	0					54.4824	0
54.5466	0					54.5466	0
54.5466	0.0100859					54.5466	0.0141203
54.6107	0.0100859					54.6107	0.0141203
54.6107	0					54.6107	0
54.6749	0					54.6749	0
54.6749	0.0100859					54.6749	0.0141203
54.739	0.0100859					54.739	0.0141203
54.739	0					54.739	0
54.8032	0					54.8032	0
54.8032	0.0100859					54.8032	0.0141203
54.8673	0.0100859					54.8673	0.0141203
54.8673	0					54.8673	0
54.9315	0					54.9315	0
54.9315	0.0100859					54.9315	0.0141203
54.9956	0.0100859					54.9956	0.0141203
54.9956	0					54.9956	0
55.0598	0					55.0598	0
55.0598	0.0100859					55.0598	0.0141203
55.124	0.0100859					55.124	0.0141203
55.124	0					55.124	0
55.1881	0					55.1881	0
55.1881	0.0100859					55.1881	0.0141203
55.2523	0.0100859					55.2523	0.0141203
55.2523	0					55.2523	0
55.3164	0					55.3164	0
55.3164	0.0100859					55.3164	0.0141203
55.3806	0.0100859					55.3806	0.0141203
55.3806	0					55.3806	0
55.4447	0					55.4447	0
55.4447	0.0100859					55.4447	0.0141203
55.5089	0.0100859					55.5089	0.0141203
55.5089	0					55.5089	0
55.573	0					55.573	0
55.573	0.0100859					55.573	0.0141203
55.6372	0.0100859					55.6372	0.0141203
55.6372	0					55.6372	0
55.7013	0					55.7013	0
55.7013	0.0100859					55.7013	0.0141203
55.7655	0.0100859					55.7655	0.0141203
55.7655	0					55.7655	0
55.8297	0					55.8297	0
55.8297	0.0100859					55.8297	0.0141203
55.8938	0.0100859					55.8938	0.0141203
55.8938	0					55.8938	0
55.958	0					55.958	0
55.958	0.0100859					55.958	0.0141203
56.0221	0.0100859					56.0221	0.0141203
56.0221	0					56.0221	0
56.0863	0					56.0863	0
56.0863	0.0100859					56.0863	0.0141203
56.1504	0.0100859					56.1504	0.0141203
56.1504	0					56.1504	0
56.2146	0					56.2146	0
56.2146	0.0100859					56.2146	0.0141203
56.2787	0.0100859					56.2787	0.0141203
56.2787	0					56.2787	0
56.3429	0					56.3429	0
56.3429	0.0100859					56.3429	0.0141203
56.407	0.0100859					56.407	0.0141203
56.407	0					56.407	0
56.4712	0					56.4712	0
56.4712	0.0100859					56.4712	0.0141203
56.5353	0.0100859					56.5353	0.0141203
56.5353	0					56.5353	0
56.5995	0					56.5995	0
56.5995	0.0100859					56.5995	0.0141203
56.6637	0.0100859					56.6637	0.0141203
56.6637	0					56.6637	0
56.7278	0					56.7278	0
56.7278	0.0100859					56.7278	0.0141203
56.792	0.0100859					56.792	0.0141203
56.792	0					56.792	0
56.8561	0					56.8561	0
56.8561	0.0100859					56.8561	0.0141203
56.9203	0.0100859					56.9203	0.0141203
56.9203	0					56.9203	0
56.9844	0					56.9844	0
56.9844	0.0100859					56.9844	0.0141203
57.0486	0.0100859					57.0486	0.0141203
57.0486	0					57.0486	0
57.1127	0					57.1127	0
57.1127	0.0100859					57.1127	0.0141203
57.1769	0.0100859					57.1769	0.0141203
57.1769	0					57.1769	0
57.241	0					57.241	0
57.241	0.0100859					57.241	0.0141203
57.3052	0.0100859					57.3052	0.0141203
57.3052	0					57.3052	0
57.3694	0					57.3694	0
57.3694	0.0100859					57.3694	0.0141203
57.4335	0.0100859					57.4335	0.0141203
57.4335	0					57.4335	0
57.4977	0					57.4977	0
57.4977	0.0100859					57.4977	0.0141203
57.5618	0.0100859					57.5618	0.0141203
57.5618	0					57.5618	0
57.626	0					57.626	0
57.626	0.0100859					57.626	0.0141203
57.6901	0.0100859					57.6901	0.0141203
57.6901	0					57.6901	0
57.7543	0					57.7543	0
57.7543	0.0100859					57.7543	0.0141203
57.8184	0.0100859					57.8184	0.0141203
57.8184	0					57.8184	0
57.8826	0					57.8826	0
57.8826	0.0100859					57.8826	0.0141203
57.9467	0.0100859					57.9467	0.0141203
57.9467	0					57.9467	0
58.0109	0					58.0109	0
58.0109	0.0100859					58.0109	0.0141203
58.075	0.0100859					58.075	0.0141203
58.075	0					58.075	0
58.1392	0					58.1392	0
58.1392	0.0100859					58.1392	0.0141203
58.2034	0.0100859					58.2034	0.0141203
58.2034	0					58.2034	0
58.2675	0					58.2675	0
58.2675	0.0100859					58.2675	0.0141203
58.3317	0.0100859					58.3317	0.0141203
58.3317	0					58.3317	0
58.3958	0					58.3958	0
58.3958	0.0100859					58.3958	0.0141203
58.46	0.0100859					58.46	0.0141203
58.46	0					58.46	0
58.5241	0					58.5241	0
58.5241	0.0100859					58.5241	0.0141203
58.5883	0.0100859					58.5883	0.0141203
58.5883	0					58.5883	0
58.6524	0					58.6524	0
58.6524	0.0100859					58.6524	0.0141203
58.7166	0.0100859					58.7166	0.0141203
58.7166	0					58.7166	0
58.7807	0					58.7807	0
58.7807	0.0100859					58.7807	0.0141203
58.8449	0.0100859					58.8449	0.0141203
58.8449	0					58.8449	0
58.9091	0					58.9091	0
58.9091	0.0100859					58.9091	0.0141203
58.9732	0.0100859					58.9732	0.0141203
58.9732	0					58.9732	0
59.0374	0					59.0374	0
59.0374	0.0100859					59.0374	0.0141203
59.1015	0.0100859					59.1015	0.0141203
59.1015	0					59.1015	0
59.1657	0					59.1657	0
59.1657	0.0100859					59.1657	0.0141203
59.2298	0.0100859					59.2298	0.0141203
59.2298	0					59.2298	0
59.294	0					59.294	0
59.294	0.0100859					59.294	0.0141203
59.3581	0.0100859					59.3581	0.0141203
59.3581	0					59.3581	0
59.4223	0					59.4223	0
59.4223	0.0100859					59.4223	0.0141203
59.4864	0.0100859					59.4864	0.0141203
59.4864	0					59.4864	0
59.5506	0					59.5506	0
59.5506	0.0100859					59.5506	0.0141203
59.6148	0.0100859					59.6148	0.0141203
59.6148	0					59.6148	0
59.6789	0					59.6789	0
59.6789	0.0100859					59.6789	0.0141203
59.7431	0.0100859					59.7431	0.0141203
59.7431	0					59.7431	0
59.8072	0					59.8072	0
59.8072	0.0100859					59.8072	0.0141203
59.8714	0.0100859					59.8714	0.0141203
59.8714	0					59.8714	0
59.9355	0					59.9355	0
59.9355	0.0100859					59.9355	0.0141203
59.9997	0.0100859					59.9997	0.0141203
59.9997	0					59.9997	0
60.0638	0					60.0638	0
60.0638	0.0100859					60.0638	0.0141203
60.128	0.0100859					60.128	0.0141203
60.128	0					60.128	0
60.1921	0					60.1921	0
60.1921	0.0100859					60.1921	0.0141203
60.2563	0.0100859					60.2563	0.0141203
60.2563	0					60.2563	0
60.3204	0					60.3204	0
60.3204	0.0100859					60.3204	0.0141203
60.3846	0.0100859					60.3846	0.0141203
60.3846	0					60.3846	0
60.4488	0					60.4488	0
60.4488	0.0100859					60.4488	0.0141203
60.5129	0.0100859					60.5129	0.0141203
60.5129	0					60.5129	0
60.5771	0					60.5771	0
60.5771	0.0100859					60.5771	0.0141203
60.6412	0.0100859					60.6412	0.0141203
60.6412	0					60.6412	0
60.7054	0					60.7054	0
60.7054	0.0100859					60.7054	0.0141203
60.7695	0.0100859					60.7695	0.0141203
60.7695	0					60.7695	0
60.8337	0					60.8337	0
60.8337	0.0100859					60.8337	0.0141203
60.8978	0.0100859					60.8978	0.0141203
60.8978	0					60.8978	0
60.962	0					60.962	0
60.962	0.0100859					60.962	0.0141203
61.0261	0.0100859					61.0261	0.0141203
61.0261	0					61.0261	0
61.0903	0					61.0903	0
61.0903	0.0100859					61.0903	0.0141203
61.1545	0.0100859					61.1545	0.0141203
61.1545	0					61.1545	0
61.2186	0					61.2186	0
61.2186	0.0100859					61.2186	0.0141203
61.2828	0.0100859					61.2828	0.0141203
61.2828	0					61.2828	0
61.3469	0					61.3469	0
61.3469	0.0100859					61.3469	0.0141203
61.4111	0.0100859					61.4111	0.0141203
61.4111	0					61.4111	0
61.4752	0					61.4752	0
61.4752	0.0100859					61.4752	0.0141203
61.5394	0.0100859					61.5394	0.0141203
61.5394	0					61.5394	0
61.6035	0					61.6035	0
61.6035	0.0100859					61.6035	0.0141203
61.6677	0.0100859					61.6677	0.0141203
61.6677	0					61.6677	0
61.7318	0					61.7318	0
61.7318	0.0100859					61.7318	0.0141203
61.796	0.0100859					61.796	0.0141203
61.796	0					61.796	0
61.8601	0					61.8601	0
61.8601	0.0100859					61.8601	0.0141203
61.9243	0.0100859					61.9243	0.0141203
61.9243	0					61.9243	0
61.9885	0					61.9885	0
61.9885	0.0100859					61.9885	0.0141203
62.0526	0.0100859					62.0526	0.0141203
62.0526	0					62.0526	0
62.1168	0					62.1168	0
62.1168	0.0100859					62.1168	0.0141203
62.1809	0.0100859					62.1809	0.0141203
62.1809	0					62.1809	0
62.2451	0					62.2451	0
62.2451	0.0100859					62.2451	0.0141203
62.3092	0.0100859					62.3092	0.0141203
62.3092	0					62.3092	0
62.3734	0					62.3734	0
62.3734	0.0100859					62.3734	0.0141203
62.4375	0.0100859					62.4375	0.0141203
62.4375	0					62.4375	0
62.5017	0					62.5017	0
62.5017	0.0100859					62.5017	0.0141203
62.5658	0.0100859					62.5658	0.0141203
62.5658	0					62.5658	0
62.63	0					62.63	0
62.63	0.0114307					62.63	0.00806873
62.6942	0.0114307					62.6942	0.00806873
62.6942	0					62.6942	0
62.7583	0					62.7583	0
62.7583	0.0114307					62.7583	0.00806873
62.8225	0.0114307					62.8225	0.00806873
62.8225	0					62.8225	0
62.8866	0					62.8866	0
62.8866	0.0114307					62.8866	0.00806873
62.9508	0.0114307					62.9508	0.00806873
62.9508	0					62.9508	0
63.0149	0					63.0149	0
63.0149	0.0114307					63.0149	0.00806873
63.0791	0.0114307					63.0791	0.00806873
63.0791	0					63.0791	0
63.1432	0					63.1432	0
63.1432	0.0114307					63.1432	0.00806873
63.2074	0.0114307					63.2074	0.00806873
63.2074	0					63.2074	0
63.2715	0					63.2715	0
63.2715	0.0114307					63.2715	0.00806873
63.3357	0.0114307					63.3357	0.00806873
63.3357	0					63.3357	0
63.3999	0					63.3999	0
63.3999	0.0114307					63.3999	0.00806873
63.464	0.0114307					63.464	0.00806873
63.464	0					63.464	0
63.5282	0					63.5282	0
63.5282	0.0114307					63.5282	0.00806873
63.5923	0.0114307					63.5923	0.00806873
63.5923	0					63.5923	0
63.6565	0					63.6565	0
63.6565	0.0114307					63.6565	0.00806873
63.7206	0.0114307					63.7206	0.00806873
63.7206	0					63.7206	0
63.7848	0					63.7848	0
63.7848	0.0114307					63.7848	0.00806873
63.8489	0.0114307					63.8489	0.00806873
63.8489	0					63.8489	0
63.9131	0					63.9131	0
63.9131	0.0114307					63.9131	0.00806873
63.9772	0.0114307					63.9772	0.00806873
63.9772	0					63.9772	0
64.0414	0					64.0414	0
64.0414	0.0114307					64.0414	0.00806873
64.1055	0.0114307					64.1055	0.00806873
64.1055	0					64.1055	0
64.1697	0					64.1697	0
64.1697	0.0114307					64.1697	0.00806873
64.2339	0.0114307					64.2339	0.00806873
64.2339	0					64.2339	0
64.298	0					64.298	0
64.298	0.0114307					64.298	0.00806873
64.3622	0.0114307					64.3622	0.00806873
64.3622	0					64.3622	0
64.4263	0					64.4263	0
64.4263	0.0114307					64.4263	0.00806873
64.4905	0.0114307					64.4905	0.00806873
64.4905	0					64.4905	0
64.5546	0					64.5546	0
64.5546	0.0114307					64.5546	0.00806873
64.6188	0.0114307					64.6188	0.00806873
64.6188	0					64.6188	0
64.6829	0					64.6829	0
64.6829	0.0114307					64.6829	0.00806873
64.7471	0.0114307					64.7471	0.00806873
64.7471	0					64.7471	0
64.8112	0					64.8112	0
64.8112	0.0114307					64.8112	0.00806873
64.8754	0.0114307					64.8754	0.00806873
64.8754	0					64.8754	0
64.9396	0					64.9396	0
64.9396	0.0114307					64.9396	0.00806873
65.0037	0.0114307					65.0037	0.00806873
65.0037	0					65.0037	0
65.0679	0					65.0679	0
65.0679	0.0114307					65.0679	0.00806873
65.132	0.0114307					65.132	0.00806873
65.132	0					65.132	0
65.1962	0					65.1962	0
65.1962	0.0114307					65.1962	0.00806873
65.2603	0.0114307					65.2603	0.00806873
65.2603	0					65.2603	0
65.3245	0					65.3245	0
65.3245	0.0114307					65.3245	0.00806873
65.3886	0.0114307					65.3886	0.00806873
65.3886	0					65.3886	0
65.4528	0					65.4528	0
65.4528	0.0114307					65.4528	0.00806873
65.5169	0.0114307					65.5169	0.00806873
65.5169	0					65.5169	0
65.5811	0					65.5811	0
65.5811	0.0114307					65.5811	0.00806873
65.6452	0.0114307					65.6452	0.00806873
65.6452	0					65.6452	0
65.7094	0					65.7094	0
65.7094	0.0114307					65.7094	0.00806873
65.7736	0.0114307					65.7736	0.00806873
65.7736	0					65.7736	0
65.8377	0					65.8377	0
65.8377	0.0114307					65.8377	0.00806873
65.9019	0.0114307					65.9019	0.00806873
65.9019	0					65.9019	0
65.966	0					65.966	0
65.966	0.0114307					65.966	0.00806873
66.0302	0.0114307					66.0302	0.00806873
66.0302	0					66.0302	0
66.0943	0					66.0943	0
66.0943	0.0114307					66.0943	0.00806873
66.1585	0.0114307					66.1585	0.00806873
66.1585	0					66.1585	0
66.2226	0					66.2226	0
66.2226	0.0114307					66.2226	0.00806873
66.2868	0.0114307					66.2868	0.00806873
66.2868	0					66.2868	0
66.3509	0					66.3509	0
66.3509	0.0114307					66.3509	0.00806873
66.4151	0.0114307					66.4151	0.00806873
66.4151	0					66.4151	0
66.4793	0					66.4793	0
66.4793	0.0114307					66.4793	0.00806873
66.5434	0.0114307					66.5434	0.00806873
66.5434	0					66.5434	0
66.6076	0					66.6076	0
66.6076	0.0114307					66.6076	0.00806873
66.6717	0.0114307					66.6717	0.00806873
66.6717	0					66.6717	0
66.7359	0					66.7359	0
66.7359	0.0114307					66.7359	0.00806873
66.8	0.0114307					66.8	0.00806873
66.8	0					66.8	0
66.8642	0					66.8642	0
66.8642	0.0114307					66.8642	0.00806873
66.9283	0.0114307					66.9283	0.00806873
66.9283	0					66.9283	0
66.9925	0					66.9925	0
66.9925	0.0114307					66.9925	0.00806873
67.0566	0.0114307					67.0566	0.00806873
67.0566	0					67.0566	0
67.1208	0					67.1208	0
67.1208	0.0114307					67.1208	0.00806873
67.185	0.0114307					67.185	0.00806873
67.185	0					67.185	0
67.2491	0					67.2491	0
67.2491	0.0114307					67.2491	0.00806873
67.3133	0.0114307					67.3133	0.00806873
67.3133	0					67.3133	0
67.3774	0					67.3774	0
67.3774	0.0114307					67.3774	0.00806873
67.4416	0.0114307					67.4416	0.00806873
67.4416	0					67.4416	0
67.5057	0					67.5057	0
67.5057	0.0114307					67.5057	0.00806873
67.5699	0.0114307					67.5699	0.00806873
67.5699	0					67.5699	0
67.634	0					67.634	0
67.634	0.0114307					67.634	0.00806873
67.6982	0.0114307					67.6982	0.00806873
67.6982	0					67.6982	0
67.7623	0					67.7623	0
67.7623	0.0114307					67.7623	0.00806873
67.8265	0.0114307					67.8265	0.00806873
67.8265	0					67.8265	0
67.8906	0					67.8906	0
67.8906	0.0114307					67.8906	0.00806873
67.9548	0.0114307					67.9548	0.00806873
67.9548	0					67.9548	0
68.019	0					68.019	0
68.019	0.0114307					68.019	0.00806873
68.0831	0.0114307					68.0831	0.00806873
68.0831	0					68.0831	0
68.1473	0					68.1473	0
68.1473	0.0114307					68.1473	0.00806873
68.2114	0.0114307					68.2114	0.00806873
68.2114	0					68.2114	0
68.2756	0					68.2756	0
68.2756	0.0114307					68.2756	0.00806873
68.3397	0.0114307					68.3397	0.00806873
68.3397	0					68.3397	0
68.4039	0					68.4039	0
68.4039	0.0114307					68.4039	0.00806873
68.468	0.0114307					68.468	0.00806873
68.468	0					68.468	0
68.5322	0					68.5322	0
68.5322	0.0114307					68.5322	0.00806873
68.5963	0.0114307					68.5963	0.00806873
68.5963	0					68.5963	0
68.6605	0					68.6605	0
68.6605	0.0114307					68.6605	0.00806873
68.7247	0.0114307					68.7247	0.00806873
68.7247	0					68.7247	0
68.7888	0					68.7888	0
68.7888	0.0114307					68.7888	0.00806873
68.853	0.0114307					68.853	0.00806873
68.853	0					68.853	0
68.9171	0					68.9171	0
68.9171	0.0114307					68.9171	0.00806873
68.9813	0.0114307					68.9813	0.00806873
68.9813	0					68.9813	0
69.0454	0					69.0454	0
69.0454	0.0114307					69.0454	0.00806873
69.1096	0.0114307					69.1096	0.00806873
69.1096	0					69.1096	0
69.1737	0					69.1737	0
69.1737	0.0114307					69.1737	0.00806873
69.2379	0.0114307					69.2379	0.00806873
69.2379	0					69.2379	0
69.302	0					69.302	0
69.302	0.0114307					69.302	0.00806873
69.3662	0.0114307					69.3662	0.00806873
69.3662	0					69.3662	0
69.4303	0					69.4303	0
69.4303	0.0114307					69.4303	0.00806873
69.4945	0.0114307					69.4945	0.00806873
69.4945	0					69.4945	0
69.5587	0					69.5587	0
69.5587	0.0114307					69.5587	0.00806873
69.6228	0.0114307					69.6228	0.00806873
69.6228	0					69.6228	0
69.687	0					69.687	0
69.687	0.0114307					69.687	0.00806873
69.7511	0.0114307					69.7511	0.00806873
69.7511	0					69.7511	0
69.8153	0					69.8153	0
69.8153	0.0114307					69.8153	0.00806873
69.8794	0.0114307					69.8794	0.00806873
69.8794	0					69.8794	0
69.9436	0					69.9436	0
69.9436	0.0114307					69.9436	0.00806873
70.0077	0.0114307					70.0077	0.00806873
70.0077	0					70.0077	0
70.0719	0					70.0719	0
70.0719	0.0114307					70.0719	0.00806873
70.136	0.0114307					70.136	0.00806873
70.136	0					70.136	0
70.2002	0					70.2002	0
70.2002	0.0114307					70.2002	0.00806873
70.2644	0.0114307					70.2644	0.00806873
70.2644	0					70.2644	0
70.3285	0					70.3285	0
70.3285	0.0114307					70.3285	0.00806873
70.3927	0.0114307					70.3927	0.00806873
70.3927	0					70.3927	0
70.4568	0					70.4568	0
70.4568	0.0114307					70.4568	0.00806873
70.521	0.0114307					70.521	0.00806873
70.521	0					70.521	0
70.5851	0					70.5851	0
70.5851	0.0114307					70.5851	0.00806873
70.6493	0.0114307					70.6493	0.00806873
70.6493	0					70.6493	0
70.7134	0					70.7134	0
70.7134	0.0114307					70.7134	0.00806873
70.7776	0.0114307					70.7776	0.00806873
70.7776	0					70.7776	0
70.8417	0					70.8417	0
70.8417	0.0114307					70.8417	0.00806873
70.9059	0.0114307					70.9059	0.00806873
70.9059	0					70.9059	0
70.97	0					70.97	0
70.97	0.0114307					70.97	0.00806873
71.0342	0.0114307					71.0342	0.00806873
71.0342	0					71.0342	0
71.0984	0					71.0984	0
71.0984	0.0114307					71.0984	0.00806873
71.1625	0.0114307					71.1625	0.00806873
71.1625	0					71.1625	0
71.2267	0					71.2267	0
71.2267	0.00537915					71.2267	0.00268958
71.2908	0.00537915					71.2908	0.00268958
71.2908	0					71.2908	0
71.355	0					71.355	0
71.355	0.00537915					71.355	0.00268958
71.4191	0.00537915					71.4191	0.00268958
71.4191	0					71.4191	0
71.4833	0					71.4833	0
71.4833	0.00537915					71.4833	0.00268958
71.5474	0.00537915					71.5474	0.00268958
71.5474	0					71.5474	0
71.6116	0					71.6116	0
71.6116	0.00537915					71.6116	0.00268958
71.6757	0.00537915					71.6757	0.00268958
71.6757	0					71.6757	0
71.7399	0					71.7399	0
71.7399	0.00537915					71.7399	0.00268958
71.8041	0.00537915					71.8041	0.00268958
71.8041	0					71.8041	0
71.8682	0					71.8682	0
71.8682	0.00537915					71.8682	0.00268958
71.9324	0.00537915					71.9324	0.00268958
71.9324	0					71.9324	0
71.9965	0					71.9965	0
71.9965	0.00537915					71.9965	0.00268958
72.0607	0.00537915					72.0607	0.00268958
72.0607	0					72.0607	0
72.1248	0					72.1248	0
72.1248	0.00537915					72.1248	0.00268958
72.189	0.00537915					72.189	0.00268958
72.189	0					72.189	0
72.2531	0					72.2531	0
72.2531	0.00537915					72.2531	0.00268958
72.3173	0.00537915					72.3173	0.00268958
72.3173	0					72.3173	0
72.3814	0					72.3814	0
72.3814	0.00537915					72.3814	0.00268958
72.4456	0.00537915					72.4456	0.00268958
72.4456	0					72.4456	0
72.5098	0					72.5098	0
72.5098	0.00537915					72.5098	0.00268958
72.5739	0.00537915					72.5739	0.00268958
72.5739	0					72.5739	0
72.6381	0					72.6381	0
72.6381	0.00537915					72.6381	0.00268958
72.7022	0.00537915					72.7022	0.00268958
72.7022	0					72.7022	0
72.7664	0					72.7664	0
72.7664	0.00537915					72.7664	0.00268958
72.8305	0.00537915					72.8305	0.00268958
72.8305	0					72.8305	0
72.8947	0					72.8947	0
72.8947	0.00537915					72.8947	0.00268958
72.9588	0.00537915					72.9588	0.00268958
72.9588	0					72.9588	0
73.023	0					73.023	0
73.023	0.00537915					73.023	0.00268958
73.0871	0.00537915					73.0871	0.00268958
73.0871	0					73.0871	0
73.1513	0					73.1513	0
73.1513	0.00537915					73.1513	0.00268958
73.2154	0.00537915					73.2154	0.00268958
73.2154	0					73.2154	0
73.2796	0					73.2796	0
73.2796	0.00537915					73.2796	0.00268958
73.3438	0.00537915					73.3438	0.00268958
73.3438	0					73.3438	0
73.4079	0					73.4079	0
73.4079	0.00537915					73.4079	0.00268958
73.4721	0.00537915					73.4721	0.00268958
73.4721	0					73.4721	0
73.5362	0					73.5362	0
73.5362	0.00537915					73.5362	0.00268958
73.6004	0.00537915					73.6004	0.00268958
73.6004	0					73.6004	0
73.6645	0					73.6645	0
73.6645	0.00537915					73.6645	0.00268958
73.7287	0.00537915					73.7287	0.00268958
73.7287	0					73.7287	0
73.7928	0					73.7928	0
73.7928	0.00537915					73.7928	0.00268958
73.857	0.00537915					73.857	0.00268958
73.857	0					73.857	0
73.9211	0					73.9211	0
73.9211	0.00537915					73.9211	0.00268958
73.9853	0.00537915					73.9853	0.00268958
73.9853	0					73.9853	0
74.0495	0					74.0495	0
74.0495	0.00537915					74.0495	0.00268958
74.1136	0.00537915					74.1136	0.00268958
74.1136	0					74.1136	0
74.1778	0					74.1778	0
74.1778	0.00537915					74.1778	0.00268958
74.2419	0.00537915					74.2419	0.00268958
74.2419	0					74.2419	0
74.3061	0					74.3061	0
74.3061	0.00537915					74.3061	0.00268958
74.3702	0.00537915					74.3702	0.00268958
74.3702	0					74.3702	0
74.4344	0					74.4344	0
74.4344	0.00537915					74.4344	0.00268958
74.4985	0.00537915					74.4985	0.00268958
74.4985	0					74.4985	0
74.5627	0					74.5627	0
74.5627	0.00537915					74.5627	0.00268958
74.6268	0.00537915					74.6268	0.00268958
74.6268	0					74.6268	0
74.691	0					74.691	0
74.691	0.00537915					74.691	0.00268958
74.7551	0.00537915					74.7551	0.00268958
74.7551	0					74.7551	0
74.8193	0					74.8193	0
74.8193	0.00537915					74.8193	0.00268958
74.8835	0.00537915					74.8835	0.00268958
74.8835	0					74.8835	0
74.9476	0					74.9476	0
74.9476	0.00537915					74.9476	0.00268958
75.0118	0.00537915					75.0118	0.00268958
75.0118	0					75.0118	0
75.0759	0					75.0759	0
75.0759	0.00537915					75.0759	0.00268958
75.1401	0.00537915					75.1401	0.00268958
75.1401	0					75.1401	0
[truncated: 1,484 more rows]

## Sheet: Table S5
Table S5: Detailed information on the Transcription Factors (TFs) for each candidate gene
Absolute_genes_tfs_innetwork				Relative_genes_tfs_innetwork
Transcription Factor (TF)	Gene	Relation		Transcription Factor (TF)	Gene	Relation
Os06g0728000	Os11g0620500	208.42		Os05g0564200	Os01g0170700	216.121
Os12g0560900	Os03g0216400	214.501		Os10g0369600	Os02g0606200	231.638
Os03g0215200	Os03g0216400	221.061		Os02g0554000	Os02g0807100	249.431
Os10g0369600	Os01g0219300	280.333		Os02g0817800	Os05g0513400	241.448
Os03g0224200	Os02g0108800	256.053		Os01g0109700	Os02g0807100	307.038
Os02g0499000	Os11g0621400	236.937		Os02g0731700	Os05g0594200	248.871
Os02g0554000	Os02g0807100	249.431		Os02g0174100	Os02g0807100	310.246
Os02g0554000	Os01g0221100	270.251		Os02g0783100	Os04g0662600	273.447
Os06g0165600	Os03g0216500	237.38		Os02g0783100	Os08g0425100	262.151
Os01g0109700	Os02g0807100	307.038		Os02g0783100	Os02g0806500	207.266
Os09g0555700	Os02g0753500	210.87		Os02g0783100	Os11g0173100	308.827
Os09g0555700	Os04g0627300	289.437		Os02g0783100	Os08g0424700	242.07
Os09g0555700	Os03g0129800	450.077		Os02g0783100	Os05g0513600	215.137
Os09g0555700	Os01g0181300	209.502		Os02g0783100	Os04g0660900	216.425
Os02g0731700	Os03g0409100	247.341		Os09g0134500	Os02g0807100	208.89
Os02g0174100	Os02g0807100	310.246		Os04g0663200	Os02g0806900	224.198
Os02g0783100	Os01g0218500	340.513		Os08g0326100	Os02g0807100	231.594
Os02g0783100	Os01g0222300	206.049		Os10g0562900	Os02g0806500	202.233
Os02g0783100	Os03g0129800	267.897		Os02g0648300	Os05g0513800	227.911
Os02g0783100	Os02g0806500	207.266		Os02g0641900	Os07g0571800	246.594
Os02g0783100	Os01g0219600	217.643		Os03g0336200	Os05g0513800	293.59
Os02g0783100	Os11g0173100	308.827		Os10g0560700	Os06g0116900	273.341
Os02g0783100	Os04g0411400	220.587		Os01g0177100	Os04g0662200	202.347
Os02g0783100	Os11g0622600	510.113		Os01g0177100	Os03g0802100	202.355
Os02g0783100	Os03g0215600	378.135		Os12g0601300	Os01g0170500	220.893
Os02g0783100	Os01g0181300	232.179		Os04g0495500	Os05g0513800	301.226
Os01g0780800	Os04g0627300	214.251		Os12g0510900	Os01g0170300	245.944
Os01g0780800	Os03g0129800	319.563		Os12g0510900	Os05g0513800	308.622
Os09g0134500	Os02g0807100	208.89		Os11g0106100	Os02g0806900	233.374
Os09g0134500	Os04g0628300	267.961		Os02g0747900	Os04g0662200	266.725
Os04g0663200	Os02g0806900	224.198		Os01g0530300	Os05g0513200	287.365
Os08g0326100	Os02g0807100	231.594		Os02g0187700	Os05g0512600	227.293
Os07g0563600	Os02g0748100	332.254		Os12g0158300	Os04g0662200	215.462
Os10g0562900	Os02g0806500	202.233		Os04g0690100	Os01g0170300	239.198
Os01g0672100	Os04g0627400	234.486		Os01g0745700	Os04g0662200	353.092
Os04g0653600	Os03g0129300	264.167		Os09g0442700	Os05g0513800	201.933
Os03g0720800	Os03g0215700	260.803		Os09g0442700	Os01g0170500	374.068
Os02g0641900	Os03g0129800	217.964		Os09g0442700	Os04g0662200	219.775
Os02g0641900	Os01g0220700	383.962		Os02g0726700	Os07g0571800	212.683
Os02g0810900	Os04g0627400	247.655		Os02g0726700	Os05g0513600	245.646
Os03g0336200	Os04g0166600	220.548		Os04g0664400	Os04g0662200	258.697
Os11g0154500	Os02g0759500	246.814		Os02g0678800	Os06g0115700	250.77
Os04g0510200	Os03g0216500	262.366		Os02g0678800	Os04g0662200	297.306
Os06g0251200	Os04g0407900	205.097		Os01g0756200	Os05g0512600	216.049
Os04g0618600	Os04g0166600	231.801		Os01g0756200	Os06g0115700	295.834
Os04g0434500	Os03g0216500	243.152		Os01g0756200	Os04g0662200	250.875
Os01g0213800	Os04g0166600	244.886		Os11g0221000	Os01g0170500	214.703
Os12g0510900	Os04g0407900	298.83		Os03g0797800	Os01g0170500	242.785
Os11g0106100	Os02g0806900	233.374		Os03g0797800	Os04g0662200	282.19
Os08g0509600	Os04g0166600	213.221		Os02g0179400	Os06g0115700	232.441
Os02g0747900	Os04g0407900	333.352		Os07g0581700	Os04g0662200	231.698
Os12g0158300	Os04g0407900	236.888		Os07g0581700	Os03g0802100	418.851
Os04g0690100	Os01g0899700	250.49		Os07g0581700	Os05g0513600	229.14
Os01g0745700	Os02g0747900	284.721		Os07g0581700	Os04g0660900	204.601
Os01g0745700	Os04g0407900	371.391		Os10g0391300	Os06g0115700	211.578
Os01g0745700	Os04g0627400	215.285		Os04g0564000	Os04g0662200	240.034
Os01g0745700	Os02g0752200	265.437		Os01g0302500	Os04g0660900	204.221
Os09g0442700	Os02g0747900	244.546		Os06g0344900	Os04g0662200	526.92
Os09g0442700	Os04g0166600	223.266		Os03g0232200	Os06g0115700	240.399
Os09g0442700	Os04g0407900	325.659		Os03g0232200	Os04g0662200	243.654
Os09g0442700	Os04g0627400	207.286		Os03g0232200	Os03g0802100	457.868
Os02g0726700	Os03g0216000	222.206		Os03g0232200	Os04g0660900	206.359
Os04g0664400	Os01g0218500	208.018		Os02g0202000	Os04g0662200	231.851
Os03g0798500	Os01g0219300	206.287		Os02g0202000	Os08g0425100	404.022
Os08g0151300	Os04g0627400	292.971		Os04g0599300	Os08g0425100	397.228
Os02g0172800	Os01g0899700	270.653		Os04g0599300	Os03g0802100	200.762
Os02g0172800	Os04g0166600	201.084		Os01g0854500	Os05g0513600	206.09
Os11g0111900	Os03g0215700	254.592		Os01g0723500	Os11g0173100	293.614
Os02g0678800	Os01g0710100	324.38		Os02g0723400	Os03g0802100	454.196
Os02g0678800	Os02g0753400	224.756		Os02g0723400	Os11g0173100	255.825
Os02g0232000	Os01g0219300	214.413		Os02g0723400	Os06g0115600	208.651
Os01g0211800	Os02g0747900	221.893		Os02g0723400	Os03g0803300	205.042
Os04g0614100	Os03g0216400	340.763		Os02g0723400	Os05g0513600	361.191
Os06g0654300	Os03g0216400	376.517		Os02g0723400	Os04g0660900	450.182
Os03g0797800	Os04g0407900	219.698		Os07g0692500	Os03g0802100	241.369
Os07g0581700	Os01g0710100	282.714		Os03g0149000	Os03g0802100	401.733
Os07g0581700	Os02g0753400	365.198		Os03g0149000	Os03g0803300	231.37
Os07g0581700	Os04g0411400	244.675		Os03g0149000	Os04g0660900	327.684
Os07g0581700	Os04g0629200	215.787		Os03g0612400	Os03g0802100	281.24
Os07g0129700	Os01g0709000	319.37		Os03g0612400	Os05g0513600	233.078
Os01g0886200	Os02g0187400	236.181		Os03g0612400	Os04g0660900	339.365
Os01g0886200	Os04g0629200	233.396		Os08g0136100	Os11g0173100	243.564
Os01g0302500	Os01g0218500	514.753		Os08g0504000	Os08g0425100	201.338
Os01g0302500	Os04g0411400	201.695		Os08g0504000	Os03g0802100	213.224
Os06g0181700	Os02g0752200	390.237		Os08g0504000	Os05g0513600	320.973
Os12g0207000	Os04g0627300	228.936		Os08g0504000	Os04g0660900	207.295
Os12g0207000	Os03g0129800	222.173		Os03g0246900	Os04g0662600	233.374
Os06g0344900	Os04g0407900	219.428		Os03g0246900	Os03g0802100	260.41
Os06g0344900	Os04g0627300	226.926		Os03g0246900	Os08g0424700	255.696
Os03g0232200	Os01g0710100	244.033		Os03g0246900	Os03g0803300	264.832
Os03g0232200	Os02g0753400	279.424		Os03g0129800	Os07g0571800	264.823
Os03g0232200	Os04g0629200	224.495		Os07g0456900	Os08g0425100	212.159
Os03g0232200	Os01g0181300	234.298		Os05g0376600	Os08g0425100	298.842
Os01g0293100	Os01g0710100	295.54		Os05g0376600	Os03g0802100	406.666
Os01g0662800	Os02g0751900	210.928		Os05g0376600	Os08g0424700	387.565
Os02g0202000	Os01g0710100	254.612		Os05g0376600	Os05g0513600	404.571
Os02g0202000	Os01g0899800	231.106		Os05g0376600	Os04g0660900	396.379
Os02g0202000	Os11g0622600	218.596		Os04g0304400	Os08g0425100	297.211
Os04g0599300	Os01g0710100	206.427		Os04g0304400	Os03g0802100	335.157
Os01g0723500	Os02g0752200	288.987		Os04g0304400	Os02g0806500	280.381
Os01g0723500	Os11g0173100	293.614		Os04g0304400	Os06g0115600	214.336
Os02g0723400	Os01g0218500	406.513		Os04g0304400	Os08g0424700	352.914
Os02g0723400	Os01g0221100	235.969		Os04g0304400	Os03g0803300	212.815
Os02g0723400	Os01g0710100	216.23		Os04g0304400	Os05g0513600	394.756
Os02g0723400	Os03g0129800	222.676		Os04g0304400	Os04g0660900	504.489
Os02g0723400	Os02g0751900	230.502		Os03g0176300	Os03g0802100	249.033
Os02g0723400	Os02g0187400	277.35		Os03g0176300	Os05g0513600	276.738
Os02g0723400	Os04g0627200	210.049		Os03g0176300	Os04g0660900	539.018
Os02g0723400	Os01g0220500	245.391		Os06g0104200	Os03g0802100	222.663
Os02g0723400	Os01g0220700	217.227		Os06g0104200	Os08g0424700	333.492
Os02g0723400	Os01g0899800	357.498		Os06g0104200	Os05g0513600	443.574
Os02g0723400	Os11g0173100	255.825		Os06g0104200	Os04g0660900	373.975
Os02g0723400	Os04g0411400	398.905		Os02g0786300	Os02g0807100	204.947
Os02g0723400	Os11g0622600	539.654		Os02g0786300	Os04g0662600	222.364
Os03g0174400	Os03g0129800	249.402		Os02g0786300	Os08g0425100	200.611
Os03g0149000	Os01g0710100	210.464		Os02g0786300	Os03g0802100	422.386
Os03g0149000	Os02g0753400	438.14		Os02g0786300	Os05g0513600	350.765
Os03g0149000	Os01g0899800	251.478		Os02g0786300	Os04g0660900	528.841
Os03g0149000	Os04g0411400	310.648		Os02g0296400	Os04g0662600	246.287
Os03g0149000	Os04g0629200	230.122		Os11g0295900	Os04g0662600	239.855
Os03g0149000	Os01g0181300	347.471		Os06g0657500	Os03g0802100	281.64
Os03g0612400	Os01g0218500	301.563		Os06g0657500	Os05g0513600	223.19
Os03g0612400	Os01g0710100	224.723		Os09g0527700	Os11g0173100	226.383
Os03g0612400	Os02g0753400	209.97		Os08g0467600	Os02g0806500	342.18
Os03g0612400	Os02g0187400	252.133		Os03g0139500	Os08g0425100	290.783
Os03g0612400	Os01g0899800	202.283		Os03g0410000	Os04g0662600	318.821
Os04g0115500	Os04g0627300	209.701		Os03g0410000	Os08g0425100	327.718
Os08g0136100	Os02g0786400	251.376		Os03g0410000	Os03g0802100	381.393
Os08g0136100	Os01g0220500	209.437		Os03g0410000	Os05g0513600	267.934
Os08g0136100	Os11g0173100	243.564		Os03g0410000	Os04g0660900	375.758
Os08g0504000	Os01g0710100	311.684		Os05g0114400	Os03g0802100	296.223
Os08g0504000	Os02g0753400	271.904		Os05g0114400	Os02g0806500	228.776
Os08g0504000	Os04g0411400	218.328		Os05g0114400	Os08g0424700	276.187
Os08g0504000	Os04g0629200	242.055		Os05g0114400	Os05g0513600	201.356
Os08g0504000	Os11g0622600	247.298		Os05g0114400	Os04g0660900	247.248
Os08g0504000	Os01g0181300	315.636		Os01g0738400	Os03g0802100	275.753
Os02g0214500	Os01g0180900	286.417		Os02g0177300	Os08g0425100	209.656
Os03g0246900	Os02g0753400	227.852		Os04g0524300	Os03g0802100	267.545
Os03g0246900	Os01g0899800	447.01		Os04g0524300	Os03g0803300	279.818
Os03g0246900	Os04g0411400	300.405		Os04g0524300	Os05g0513600	498.109
Os03g0246900	Os11g0622600	218.044		Os04g0524300	Os04g0660900	655.217
Os03g0246900	Os01g0181300	263.689		Os07g0669500	Os04g0660900	215.779
Os08g0565200	Os03g0129800	212.652		Os02g0614300	Os03g0802100	217.876
Os03g0325600	Os01g0221100	266.905		Os03g0621600	Os03g0802100	237.071
Os03g0325600	Os01g0220500	252.43		Os03g0621600	Os08g0424700	214.177
Os03g0325600	Os04g0628300	238.49		Os03g0621600	Os05g0513600	602.391
Os03g0325600	Os03g0215600	242.945		Os03g0621600	Os04g0660900	383.55
Os05g0376600	Os01g0710100	511.344		Os11g0139600	Os05g0513600	249.962
Os05g0376600	Os02g0753400	284.481		Os09g0568200	Os08g0424700	243.149
Os05g0376600	Os03g0216000	329.033		Os08g0563400	Os02g0806500	332.387
Os05g0376600	Os01g0219600	219.617		Os01g0899800	Os03g0802100	258.963
Os05g0376600	Os01g0899800	265.216		Os01g0899800	Os03g0803300	208.043
Os05g0376600	Os04g0411400	380.802		Os02g0821100	Os11g0173100	241.681
Os05g0376600	Os04g0629200	349.073		Os04g0593200	Os08g0425100	246.513
Os05g0376600	Os11g0622600	393.742		Os04g0593200	Os02g0806500	379.269
Os05g0376600	Os01g0181300	370.669		Os04g0593200	Os04g0660900	211.437
Os04g0304400	Os01g0710100	300.232		Os02g0252200	Os08g0425100	330.72
Os04g0304400	Os02g0753400	385.534		Os02g0252200	Os03g0802100	225.417
Os04g0304400	Os02g0753500	243.457		Os02g0252200	Os08g0424700	350.915
Os04g0304400	Os04g0627300	255.884		Os02g0252200	Os05g0513600	298.947
Os04g0304400	Os02g0187400	230.816		Os02g0252200	Os04g0660900	214.065
Os04g0304400	Os02g0806500	280.381		Os10g0571900	Os05g0513600	223.634
Os04g0304400	Os03g0216000	252.78		Os10g0571900	Os04g0660900	253.049
Os04g0304400	Os01g0899800	313.188		Os06g0727000	Os04g0662600	210.75
Os04g0304400	Os04g0411400	592.529		Os02g0564700	Os04g0662600	222.375
Os04g0304400	Os04g0629200	442.574		Os06g0679400	Os02g0806500	208.364
Os04g0304400	Os11g0622600	441.027		Os09g0395300	Os02g0807100	202.672
Os04g0304400	Os01g0181300	439.063		Os09g0395300	Os11g0173100	335.818
Os03g0176300	Os01g0710100	244.603		Os08g0487100	Os11g0173100	252.564
Os03g0176300	Os02g0753400	282.485		Os08g0487100	Os06g0115600	234.181
Os03g0176300	Os01g0709000	209.87		Os08g0487100	Os08g0424700	237.203
Os03g0176300	Os04g0627200	214.211		Os08g0487100	Os05g0513600	273.927
Os03g0176300	Os01g0899800	342.799		Os08g0487100	Os04g0660900	406.349
Os03g0176300	Os04g0411400	257.842		Os06g0285200	Os04g0662600	202.274
Os03g0176300	Os04g0629200	263.739		Os09g0295000	Os08g0425100	370.519
Os03g0176300	Os11g0622600	292.888		Os09g0295000	Os04g0660900	207.119
Os03g0176300	Os01g0181300	334.218		Os06g0562300	Os07g0571800	227.588
Os06g0104200	Os02g0753400	264.476		Os05g0304800	Os04g0662600	209.763
Os06g0104200	Os02g0187400	335.349		Os05g0304800	Os08g0425100	240.432
Os06g0104200	Os04g0411400	392.307		Os05g0304800	Os03g0802100	398.831
Os06g0104200	Os11g0622600	307.115		Os05g0304800	Os05g0513600	293.018
Os06g0104200	Os01g0181300	401.018		Os05g0304800	Os04g0660900	483.243
Os02g0786300	Os01g0218500	300.524		Os10g0104300	Os04g0662600	262.167
Os02g0786300	Os02g0807100	204.947		Os10g0104300	Os08g0425100	311.348
Os02g0786300	Os01g0710100	276.464		Os10g0104300	Os03g0802100	201.623
Os02g0786300	Os02g0753400	442.775		Os10g0104300	Os11g0173100	313.784
Os02g0786300	Os01g0709000	278.554		Os10g0104300	Os05g0513600	278.59
Os02g0786300	Os01g0899800	246.794		Os10g0104300	Os04g0660900	246.108
Os02g0786300	Os04g0411400	272.133		Os07g0183200	Os02g0806500	231.766
Os02g0786300	Os04g0629200	235.174		Os07g0183200	Os03g0803300	222.535
Os02g0786300	Os11g0622600	241.798		Os07g0183200	Os05g0513600	270.086
Os02g0786300	Os01g0181300	372.586		Os07g0183200	Os04g0660900	298.505
Os01g0977300	Os01g0180900	266.571		Os02g0725700	Os04g0662600	205.167
Os02g0296400	Os01g0180900	209.443		Os02g0725700	Os03g0802100	277.149
Os11g0295900	Os02g0752200	238.873		Os02g0725700	Os05g0513600	244.979
Os11g0295900	Os02g0187400	328.895		Os02g0725700	Os04g0660900	367.197
Os11g0295900	Os01g0181300	310.695		Os08g0376700	Os08g0425100	226.394
Os06g0657500	Os01g0899800	437.762		Os08g0376700	Os03g0803300	207.357
Os06g0657500	Os04g0629200	252.466		Os12g0603300	Os02g0806500	201.415
Os09g0527700	Os03g0129800	247.969		Os12g0603300	Os11g0173100	218.348
Os09g0527700	Os11g0173100	226.383		Os12g0603300	Os08g0424700	334.55
Os02g0194900	Os03g0129800	225.145		Os01g0667400	Os08g0425100	271.449
Os02g0194900	Os02g0107800	238.735		Os01g0667400	Os03g0802100	371.056
Os02g0194900	Os01g0220500	200.046		Os01g0667400	Os07g0571800	264.261
Os08g0467600	Os02g0806500	342.18		Os01g0667400	Os11g0173100	272.944
Os03g0139500	Os01g0710100	433.088		Os01g0667400	Os08g0424700	526.094
Os03g0139500	Os04g0411400	299.604		Os01g0667400	Os05g0513600	584.905
Os03g0139500	Os01g0181300	312.49		Os01g0667400	Os04g0660900	407.933
Os03g0410000	Os01g0218500	218.587		Os01g0722300	Os02g0806500	285.425
Os03g0410000	Os01g0710100	265.051		Os12g0597800	Os08g0425100	250.359
Os03g0410000	Os02g0753400	379.449		Os12g0597800	Os03g0802100	237.604
Os03g0410000	Os01g0709000	286.457		Os12g0597800	Os02g0806500	232.361
Os03g0410000	Os03g0216000	290.264		Os12g0597800	Os06g0115600	229.183
Os03g0410000	Os01g0180900	319.264		Os12g0597800	Os05g0513600	619.103
Os03g0410000	Os01g0219600	423.119		Os12g0597800	Os04g0660900	392.286
Os03g0410000	Os01g0899800	341.517		Os02g0183000	Os02g0806500	266.932
Os03g0410000	Os04g0411400	233.225		Os07g0588400	Os03g0802100	230.467
Os03g0410000	Os04g0629200	357.154		Os07g0588400	Os11g0173100	251.35
Os03g0410000	Os11g0622600	274.933		Os07g0588400	Os06g0115600	272.66
Os03g0410000	Os01g0181300	248.753		Os07g0588400	Os08g0424700	227.775
Os05g0114400	Os01g0710100	330.031		Os07g0588400	Os03g0803300	379.851
Os05g0114400	Os02g0753400	417.555		Os07g0588400	Os05g0513600	210.604
Os05g0114400	Os02g0806500	228.776		Os07g0588400	Os04g0660900	317.881
Os05g0114400	Os01g0899800	353.593		Os06g0175400	Os03g0802100	311.226
Os05g0114400	Os04g0411400	493.415		Os06g0175400	Os06g0115600	210.994
Os05g0114400	Os04g0629200	208.298		Os06g0175400	Os08g0424700	446.829
Os02g0177300	Os04g0627200	202.54		Os06g0175400	Os03g0803300	249.778
Os02g0177300	Os03g0216000	335.4		Os06g0175400	Os05g0513600	392.907
Os02g0177300	Os01g0899800	205.567		Os06g0175400	Os04g0660900	728.716
Os04g0524300	Os01g0218500	629.714		Os12g0206800	Os11g0173100	227.696
Os04g0524300	Os01g0710100	235.307		Os12g0206800	Os06g0115600	200.584
Os04g0524300	Os02g0753400	393.895		Os12g0206800	Os08g0424700	273.062
Os04g0524300	Os03g0129800	217.216		Os12g0206800	Os03g0803300	237.406
Os04g0524300	Os02g0751900	201.971		Os12g0206800	Os04g0660900	418.845
Os04g0524300	Os02g0187400	214.379		Os01g0752500	Os02g0806500	371.057
Os04g0524300	Os04g0627200	200.201		Os01g0752500	Os11g0173100	277.293
Os04g0524300	Os03g0216000	231.31		Os01g0517800	Os02g0807100	230.814
Os04g0524300	Os01g0899800	409.491		Os01g0517800	Os11g0173100	265.137
Os04g0524300	Os04g0411400	410.828		Os01g0517800	Os08g0424700	324.812
Os04g0524300	Os11g0622600	382.348		Os09g0393200	Os11g0173100	263.873
Os04g0524300	Os01g0181300	385.525		Os01g0813100	Os02g0807100	313.696
Os07g0669500	Os01g0218500	201.496		Os01g0935000	Os11g0173100	253.038
Os07g0669500	Os01g0710100	242.906		Os01g0759100	Os08g0425100	265.642
Os07g0669500	Os02g0187400	298.579		Os01g0759100	Os06g0115600	221.41
Os07g0669500	Os01g0899800	282.488		Os01g0759100	Os08g0424700	317.375
Os07g0669500	Os04g0411400	304.279		Os01g0759100	Os05g0513600	250.486
Os02g0614300	Os02g0753400	241.807		Os05g0199800	Os02g0806900	217.523
Os02g0614300	Os01g0899800	265.978		Os05g0199800	Os03g0802100	270.037
Os02g0614300	Os11g0622600	202.371		Os05g0199800	Os08g0424700	295.329
Os03g0621600	Os01g0710100	306.852		Os04g0676600	Os03g0803200	217.324
Os03g0621600	Os02g0753400	254.532		Os12g0507300	Os11g0173100	227.715
Os03g0621600	Os01g0709000	277.395		Os01g0968800	Os03g0802100	269.689
Os03g0621600	Os02g0187400	247.211		Os01g0968800	Os05g0513600	270.423
Os03g0621600	Os01g0899800	275.804		Os01g0968800	Os04g0660900	282.723
Os03g0621600	Os04g0411400	248.921		Os08g0402100	Os08g0425100	269.636
Os03g0621600	Os04g0629200	285.732		Os08g0402100	Os03g0802100	499.507
Os03g0621600	Os01g0181300	229.135		Os08g0402100	Os02g0806500	264.982
Os11g0139600	Os01g0709000	262.943		Os08g0402100	Os07g0571800	206.68
Os09g0568200	Os03g0129800	279.261		Os08g0402100	Os06g0115600	306.523
Os09g0568200	Os03g0216000	381.035		Os08g0402100	Os08g0424700	335.516
Os08g0563400	Os02g0806500	332.387		Os08g0402100	Os05g0513600	410.951
Os08g0563400	Os03g0215600	240.385		Os08g0402100	Os04g0660900	612.417
Os01g0899800	Os01g0218500	346.722		Os05g0163900	Os08g0425100	380.818
Os01g0899800	Os01g0710100	241.411		Os05g0163900	Os03g0802100	347.344
Os01g0899800	Os04g0629200	221.61		Os05g0163900	Os06g0115600	246.564
Os01g0899800	Os11g0622600	389.445		Os05g0163900	Os08g0424700	452.537
Os01g0899800	Os01g0181300	301.008		Os05g0163900	Os03g0803300	254.233
Os02g0821100	Os11g0173100	241.681		Os05g0163900	Os05g0513600	403.494
Os04g0593200	Os02g0806500	379.269		Os05g0163900	Os04g0660900	558.138
Os04g0593200	Os01g0899800	309.169		Os01g0298400	Os02g0806900	217.913
Os04g0593200	Os04g0411400	250.478		Os09g0411900	Os03g0802100	416.531
Os04g0593200	Os11g0622600	321.594		Os09g0411900	Os07g0571800	235.588
Os02g0252200	Os01g0218500	220.168		Os09g0411900	Os06g0115600	235.883
Os02g0252200	Os02g0753400	271.465		Os09g0411900	Os08g0424700	391.934
Os02g0252200	Os04g0627300	205.278		Os09g0411900	Os05g0513600	469.163
Os02g0252200	Os01g0899800	302.429		Os09g0411900	Os04g0660900	493.959
Os02g0252200	Os04g0629200	273.657		Os04g0165200	Os03g0802100	393.6
Os02g0252200	Os11g0622600	397.926		Os04g0165200	Os06g0115600	208.078
Os02g0252200	Os01g0181300	303.608		Os04g0165200	Os08g0424700	303.922
Os10g0571900	Os01g0218500	336.481		Os04g0165200	Os05g0513600	334.129
Os10g0571900	Os02g0753400	212.531		Os04g0165200	Os04g0660900	311.614
Os10g0571900	Os02g0187400	306.04
Os10g0571900	Os01g0899800	398.164
Os10g0571900	Os04g0411400	238.879
Os10g0571900	Os11g0622600	304.473
Os06g0727000	Os01g0218500	249.149
Os06g0727000	Os02g0751900	201.368
Os06g0727000	Os02g0187400	200.336
Os06g0727000	Os04g0627200	302.537
Os06g0727000	Os04g0411400	422.766
Os07g0619600	Os01g0221100	213.511
Os06g0679400	Os02g0806500	208.364
Os01g0855400	Os01g0710100	332.376
Os09g0395300	Os02g0807100	202.672
Os09g0395300	Os01g0900400	214.278
Os09g0395300	Os02g0753500	200.142
Os09g0395300	Os03g0129800	375.582
Os09g0395300	Os11g0173100	335.818
Os08g0487100	Os01g0218500	280.499
Os08g0487100	Os01g0710100	217.609
Os08g0487100	Os02g0751900	215.448
Os08g0487100	Os02g0187400	331.668
Os08g0487100	Os03g0216000	235.022
Os08g0487100	Os01g0220500	264.466
Os08g0487100	Os01g0220700	269.255
Os08g0487100	Os01g0180900	234.541
Os08g0487100	Os01g0899800	376.604
Os08g0487100	Os11g0173100	252.564
Os08g0487100	Os04g0411400	325.462
Os08g0487100	Os11g0622600	452.152
Os08g0487100	Os03g0215600	244.014
Os08g0487100	Os01g0181300	281.44
Os06g0285200	Os01g0219600	218.603
Os09g0295000	Os01g0218500	340.582
Os09g0295000	Os01g0710100	413.297
Os09g0295000	Os04g0627300	273.222
Os09g0295000	Os01g0220700	243.58
Os09g0295000	Os01g0899800	247.324
Os09g0295000	Os11g0622600	438.327
Os09g0295000	Os01g0181300	366.531
Os06g0562300	Os01g0899800	262.69
Os06g0562300	Os11g0622600	219.092
Os05g0304800	Os01g0710100	221.03
Os05g0304800	Os02g0753400	409.561
Os05g0304800	Os04g0627300	200.422
Os05g0304800	Os02g0187400	238.333
Os05g0304800	Os01g0180900	320.119
Os05g0304800	Os01g0899800	291.821
Os05g0304800	Os04g0411400	320.673
Os05g0304800	Os04g0629200	248.604
Os05g0304800	Os11g0622600	285.305
Os05g0304800	Os01g0181300	545.677
Os10g0104300	Os01g0218500	310.526
Os10g0104300	Os01g0709000	293.244
Os10g0104300	Os04g0627200	241.388
Os10g0104300	Os11g0173100	313.784
Os10g0104300	Os04g0629200	268.134
Os10g0104300	Os11g0622600	205.582
Os10g0104300	Os03g0215600	281.685
Os07g0183200	Os02g0806500	231.766
Os07g0183200	Os01g0220700	201.96
Os07g0183200	Os01g0899800	402.956
Os07g0183200	Os11g0622600	300.431
Os02g0725700	Os01g0218500	425.879
Os02g0725700	Os01g0710100	218.691
Os02g0725700	Os02g0753400	400.76
Os02g0725700	Os01g0899800	405.03
Os02g0725700	Os04g0411400	358.985
Os02g0725700	Os11g0622600	244.341
Os02g0725700	Os01g0181300	305.032
Os08g0376700	Os03g0129800	291.261
Os08g0376700	Os01g0709000	282.272
Os08g0376700	Os04g0629200	214.364
Os08g0376700	Os11g0622600	204.244
Os08g0376700	Os03g0215600	225.751
Os08g0376700	Os01g0181300	249.102
Os12g0603300	Os02g0752300	210.045
Os12g0603300	Os04g0627200	216.092
Os12g0603300	Os02g0806500	201.415
Os12g0603300	Os01g0220500	275.248
Os12g0603300	Os01g0220700	220.744
Os12g0603300	Os11g0173100	218.348
Os01g0667400	Os01g0218500	294.576
Os01g0667400	Os01g0710100	250.938
Os01g0667400	Os02g0753400	252.841
Os01g0667400	Os03g0129800	254.86
Os01g0667400	Os01g0709000	267.899
Os01g0667400	Os02g0751900	209.846
Os01g0667400	Os02g0187400	228.157
Os01g0667400	Os04g0627200	245.966
Os01g0667400	Os03g0216000	265.692
Os01g0667400	Os01g0180900	232.94
Os01g0667400	Os01g0219600	232.947
Os01g0667400	Os01g0899800	270.325
Os01g0667400	Os11g0173100	272.944
Os01g0667400	Os04g0411400	449.145
Os01g0667400	Os04g0629200	214.764
Os01g0667400	Os11g0622600	326.998
Os01g0667400	Os03g0215600	258.006
Os01g0667400	Os01g0181300	403.173
Os01g0722300	Os01g0710100	204.737
Os01g0722300	Os02g0806500	285.425
Os12g0597800	Os01g0218500	202.233
Os12g0597800	Os01g0710100	277.004
Os12g0597800	Os02g0753400	249.037
Os12g0597800	Os01g0709000	207.073
Os12g0597800	Os02g0751900	259.293
Os12g0597800	Os02g0187400	265.386
Os12g0597800	Os04g0627200	265.349
Os12g0597800	Os02g0806500	232.361
Os12g0597800	Os03g0216000	234.449
Os12g0597800	Os01g0220500	220.805
Os12g0597800	Os01g0220700	213.108
Os12g0597800	Os01g0899800	260.825
Os12g0597800	Os04g0411400	267.583
Os12g0597800	Os04g0628300	290.302
Os12g0597800	Os04g0629200	244.529
Os12g0597800	Os11g0622600	269.597
Os12g0597800	Os01g0181300	306.799
Os02g0183000	Os01g0218500	200.128
Os02g0183000	Os02g0806500	266.932
Os02g0183000	Os01g0899800	223.547
Os07g0588400	Os01g0218500	501.259
Os07g0588400	Os03g0129800	265.861
Os07g0588400	Os01g0219500	299.983
Os07g0588400	Os02g0751900	205.412
Os07g0588400	Os04g0627200	334.636
Os07g0588400	Os01g0220700	270.244
Os07g0588400	Os01g0899800	481.186
Os07g0588400	Os11g0173100	251.35
Os07g0588400	Os04g0411400	270.9
Os07g0588400	Os04g0629200	228.646
Os07g0588400	Os11g0622600	448.003
Os07g0588400	Os03g0215600	243.264
Os07g0588400	Os01g0181300	205.261
Os06g0175400	Os01g0218500	356.019
Os06g0175400	Os02g0753400	524.514
Os06g0175400	Os03g0129800	284.445
Os06g0175400	Os01g0709000	291.56
Os06g0175400	Os02g0751900	257.288
Os06g0175400	Os02g0187400	414.792
Os06g0175400	Os03g0216000	294.194
Os06g0175400	Os02g0107800	281.015
Os06g0175400	Os01g0220700	256.804
Os06g0175400	Os01g0219600	267.387
Os06g0175400	Os01g0899800	542.602
Os06g0175400	Os04g0411400	334.364
Os06g0175400	Os04g0628300	201.984
Os06g0175400	Os04g0629200	388.838
Os06g0175400	Os11g0622600	587.574
Os06g0175400	Os03g0215600	248.457
Os06g0175400	Os01g0181300	508.036
Os09g0122000	Os02g0187400	240.019
Os12g0206800	Os01g0218500	667.731
Os12g0206800	Os02g0753400	213.028
Os12g0206800	Os03g0129800	274.513
Os12g0206800	Os01g0220700	214.43
Os12g0206800	Os01g0899800	496.454
Os12g0206800	Os11g0173100	227.696
Os12g0206800	Os04g0411400	207.034
Os12g0206800	Os11g0622600	521.424
Os12g0206800	Os03g0215600	209.954
Os01g0752500	Os01g0218500	234.247
Os01g0752500	Os02g0786400	219.847
Os01g0752500	Os02g0806500	371.057
Os01g0752500	Os01g0220500	230.873
Os01g0752500	Os11g0173100	277.293
Os01g0752500	Os03g0215600	200.624
Os01g0517800	Os02g0807100	230.814
Os01g0517800	Os11g0173100	265.137
Os01g0517800	Os11g0622600	224.9
Os05g0395600	Os03g0216000	200.309
Os09g0393200	Os02g0748100	228.917
Os09g0393200	Os02g0751900	320.012
Os09g0393200	Os02g0187400	321.697
Os09g0393200	Os01g0219600	289.3
Os09g0393200	Os11g0173100	263.873
Os09g0393200	Os04g0628300	221.843
Os05g0568200	Os01g0710100	215.045
Os05g0568200	Os03g0215600	238.251
Os02g0628600	Os02g0187400	203.344
Os02g0628600	Os03g0215600	205.871
Os01g0813100	Os01g0218500	306.175
Os01g0813100	Os02g0807100	313.696
Os03g0654600	Os01g0221100	213
Os03g0654600	Os02g0786400	241.977
Os03g0654600	Os03g0215600	232.573
Os10g0511800	Os02g0753500	244.997
Os02g0659100	Os02g0753500	265.338
Os02g0659100	Os02g0751900	201.032
Os02g0659100	Os03g0215600	221.797
Os01g0935000	Os01g0218500	352.01
Os01g0935000	Os01g0221100	222.165
Os01g0935000	Os02g0187400	337.628
Os01g0935000	Os04g0627200	252.793
Os01g0935000	Os11g0173100	253.038
Os01g0759100	Os01g0710100	367.325
Os01g0759100	Os03g0216000	336.383
Os01g0759100	Os01g0899800	308.068
Os01g0759100	Os04g0629200	239.498
Os01g0759100	Os11g0622600	294.95
Os01g0759100	Os01g0181300	340.808
Os05g0199800	Os01g0218500	265.647
Os05g0199800	Os02g0806900	217.523
Os05g0199800	Os01g0221100	202.045
Os05g0199800	Os02g0786400	305.063
Os05g0199800	Os02g0751900	247.17
Os05g0199800	Os01g0899800	322.6
Os05g0199800	Os04g0411400	380.021
Os05g0199800	Os03g0215600	218.196
Os04g0676600	Os02g0748100	239.23
Os04g0676600	Os03g0215600	338.773
Os12g0507300	Os01g0220700	221.545
Os12g0507300	Os11g0173100	227.715
Os12g0507300	Os04g0628300	224.612
Os01g0968800	Os02g0753400	262.643
Os01g0968800	Os01g0899800	253.923
Os01g0968800	Os04g0411400	267.581
Os01g0968800	Os11g0622600	350.243
Os01g0968800	Os01g0181300	218.043
Os08g0402100	Os01g0218500	202.713
Os08g0402100	Os02g0759500	219.278
Os08g0402100	Os01g0710100	330.742
Os08g0402100	Os02g0753400	368.643
Os08g0402100	Os01g0219500	203.692
Os08g0402100	Os01g0709000	255.7
Os08g0402100	Os02g0751900	259.649
Os08g0402100	Os02g0187400	373.877
Os08g0402100	Os04g0627200	256.971
Os08g0402100	Os02g0806500	264.982
Os08g0402100	Os03g0216000	337.815
Os08g0402100	Os01g0180900	248.339
Os08g0402100	Os01g0899800	341.562
Os08g0402100	Os04g0411400	509.26
Os08g0402100	Os04g0628300	270.022
Os08g0402100	Os04g0629200	378.815
Os08g0402100	Os11g0622600	515.701
Os08g0402100	Os03g0215600	244.244
Os08g0402100	Os01g0181300	493.875
Os05g0163900	Os02g0748100	228.407
Os05g0163900	Os01g0218500	301.115
Os05g0163900	Os02g0753400	324.754
Os05g0163900	Os03g0129800	229.036
Os05g0163900	Os01g0709000	235.182
Os05g0163900	Os02g0187400	386.767
Os05g0163900	Os03g0216000	212.01
Os05g0163900	Os02g0107800	216.322
Os05g0163900	Os01g0220700	232.473
Os05g0163900	Os01g0899800	329.454
Os05g0163900	Os04g0411400	448.312
Os05g0163900	Os04g0628300	212.158
Os05g0163900	Os04g0629200	204.566
Os05g0163900	Os11g0622600	297.897
Os05g0163900	Os03g0215600	290.283
Os05g0163900	Os01g0181300	354.121
Os01g0298400	Os03g0216400	228.722
Os01g0298400	Os02g0806900	217.913
Os01g0298400	Os01g0221100	302.78
Os01g0298400	Os01g0220500	200.006
Os01g0298400	Os04g0628300	276.428
Os09g0411900	Os01g0218500	378.557
Os09g0411900	Os01g0710100	229.433
Os09g0411900	Os02g0753400	434.241
Os09g0411900	Os02g0786400	207.665
Os09g0411900	Os01g0219500	241.701
Os09g0411900	Os01g0709000	222.244
Os09g0411900	Os02g0187400	274.149
Os09g0411900	Os03g0216000	303.245
Os09g0411900	Os01g0220700	239.695
Os09g0411900	Os01g0899800	312.479
Os09g0411900	Os04g0411400	330.624
Os09g0411900	Os04g0629200	400.043
Os09g0411900	Os11g0622600	509.064
Os09g0411900	Os03g0215600	251.681
Os09g0411900	Os01g0181300	260.787
Os04g0165200	Os01g0218500	232.101
Os04g0165200	Os01g0222300	215.136
Os04g0165200	Os01g0709000	335.814
Os04g0165200	Os02g0751900	256.226
Os04g0165200	Os02g0187400	341.582
Os04g0165200	Os03g0216000	352.047
Os04g0165200	Os01g0899800	208.869
Os04g0165200	Os04g0411400	257.799
Os04g0165200	Os04g0629200	278.285
Os04g0165200	Os11g0622600	295.636
Os04g0165200	Os03g0215600	267.893
Os04g0165200	Os01g0181300	321.261
